# Supplementary material for: Survey on the Working Conditions, Salary, and Job Satisfaction of Employed Veterinarians in Germany
Source: Vet Sci. 2026 May 19;13(5):494. doi: 10.3390/vetsci13050494 (PMC13211543; doi:10.3390/vetsci13050494)
Supplement: Supplementary file 1 [file vetsci-13-00494-s001.zip]

Archive with 4 entries (4 files):
- S1_Questionnaire.pdf
- S2_questionnaire english.pdf
- S3_dataset_reduced2.xlsx
- S4_comparison of salary to 2020.pdf
