# Supplementary material for: Survey on the Working Conditions, Salary, and Job Satisfaction of Employed Veterinarians in Germany
Source: Vet Sci. 2026 May 19;13(5):494. doi: 10.3390/vetsci13050494 (PMC13211543; doi:10.3390/vetsci13050494)
Supplement: Supplementary file 1 [file vetsci-13-00494-s001.zip › S3_dataset_reduced2.xlsx]

## Sheet: S2_dataset_reduced
id	lastpage	G02Q04a	G01Q08_A181	G01Q08_A182	G01Q08_A183	G02Q08	Tätigkeitsbereich	G02Q05	Corporate01	G02Q07	G03Q01	G03Q02	Ueberstunden	G03Q03_Q331	G03Q03_Q332	G03Q03_Q333	G03Q03_Q334	G03Q03_Q335	G03Q04	G03Q05	G03Q06	G03Q07	Brutto_oZ	Brutto_mZ	G04Q07	G04Q08	G04Q09	G05Q01_Q51	G05Q01_Q52	G05Q01_Q53	G05Q01_Q54	G05Q01_Q55	G05Q01_Q56	G05Q01_Q57	Zufriedenh_ges	G06Q01	G06Q02	Zeiterf	G06Q04	G06Q05	G06Q05a	G06Q06	G06Q07	G07Q43	StundenlohnVoZ	Stundenl_VmZ	Stundenlohn_RealmZ	TZVZ38	Kinder_bin
2	8	#NULL!	0	0	0	2	4	#NULL!	#NULL!	4	20	20	0	0	1	0	0	0	2	#NULL!	#NULL!	#NULL!	1500	1500	30	2	0	75	100	100	100	50	50	75	78.5714	1	1	4	2	1	#NULL!	1	#NULL!	#NULL!	17.3077	17.3077	17.3077	1	0
4	8	#NULL!	0	0	0	1	1	2	1	5	29	32.5	3.5	1	1	0	0	0	1	0	1	2	4141	#NULL!	30	2	3	50	75	50	50	75	50	50	57.1429	2	3	1	4	1	#NULL!	3	1	1	32.9523	#NULL!	#NULL!	1	0
5	8	2	0	1	0	1	1	2	1	5	20	24	4	0	1	0	0	0	1	0	2	2	3480	3650	30	4	3	75	100	75	75	75	75	75	78.5714	1	5	1	2	1	#NULL!	2	1	#NULL!	40.1538	42.1154	35.0962	1	1
7	8	#NULL!	0	0	0	1	1	2	1	5	30	33	3	1	0	0	0	0	1	0	1	2	6000	6000	30	4	4	75	50	75	25	50	75	75	60.7143	2	4	1	2	1	#NULL!	3	1	2	46.1538	46.1538	41.958	1	0
8	8	#NULL!	0	1	0	1	1	1	0	5	40	50	10	1	0	1	0	0	1	6	2	3	5500	7000	27	2	4	50	50	75	75	25	50	75	57.1429	1	3	1	4	3	1	3	3	1	31.7308	40.3846	32.3077	2	0
9	8	3	0	1	0	2	4	#NULL!	#NULL!	3	20	22	2	0	1	0	0	0	2	#NULL!	#NULL!	#NULL!	1880	1880	20	#NULL!	2	75	100	100	75	75	#NULL!	75	#NULL!	1	1	1	1	1	#NULL!	1	#NULL!	#NULL!	21.6923	21.6923	19.7203	1	1
10	8	3	0	1	1	2	4	#NULL!	#NULL!	4	39.5	50	10.5	0	1	1	0	0	1	1	1	3	6500	6700	30	4	1	50	100	100	25	75	75	75	71.4286	2	1	1	4	1	#NULL!	3	2	2	37.9747	39.1431	30.9231	2	1
11	8	#NULL!	1	1	0	2	2	3	0	4	45	48	3	1	1	0	0	0	1	4	2	0	4500	4500	25	4	4	50	100	75	50	25	50	50	57.1429	2	3	1	3	2	#NULL!	3	2	#NULL!	23.0769	23.0769	21.6346	2	0
12	8	2	0	1	0	1	2	1	1	5	25	25	0	0	1	0	0	0	2	#NULL!	#NULL!	#NULL!	3800	3850	30	4	4	50	75	75	50	75	75	100	71.4286	1	3	1	1	1	#NULL!	1	#NULL!	#NULL!	35.0769	35.5385	35.5385	1	1
13	8	#NULL!	0	1	0	1	1	1	0	5	40	50	10	1	1	1	0	0	1	0	4	3	4200	4723	30	4	4	25	50	0	25	50	75	25	35.7143	1	2	1	4	1	#NULL!	3	3	1	24.2308	27.2481	21.7985	2	0
14	8	3	0	1	0	2	1	3	0	1	24	24	0	1	1	0	0	0	1	1	0	#NULL!	3800	3800	30	2	0	25	75	100	50	25	100	50	60.7143	2	5	1	2	1	#NULL!	1	#NULL!	#NULL!	36.5385	36.5385	36.5385	1	1
15	8	#NULL!	1	1	0	2	3	3	0	3	40	40	0	1	0	0	0	0	1	7	3	0	4650	4650	30	4	3	75	50	75	50	25	25	50	50	1	5	1	2	2	2	3	2	2	26.8269	26.8269	26.8269	2	0
16	8	#NULL!	1	1	0	1	1	1	0	5	32	38	6	0	1	1	1	0	1	3	3	3	4900	#NULL!	30	4	4	100	75	50	75	75	75	75	75	1	2	1	4	1	#NULL!	3	2	1	35.3365	#NULL!	#NULL!	1	0
17	8	#NULL!	1	0	0	2	1	1	0	5	40	50	10	1	0	1	0	0	1	6	4	3	3000	3200	30	4	4	25	25	25	25	25	0	25	21.4286	2	2	1	4	1	#NULL!	3	3	1	17.3077	18.4615	14.7692	2	0
18	8	2	0	1	0	1	1	4	0	2	34	34	0	1	1	0	0	0	2	#NULL!	#NULL!	#NULL!	4420	4420	30	2	2	50	75	75	50	75	75	75	67.8571	1	3	1	2	#NULL!	#NULL!	1	#NULL!	#NULL!	30	30	30	1	1
19	8	#NULL!	1	1	0	2	1	2	1	5	40	40	0	1	0	0	0	0	1	4	2	3	3700	3700	29	4	4	0	100	50	25	25	50	25	39.2857	1	2	1	4	1	#NULL!	3	1	2	21.3462	21.3462	21.3462	2	0
20	8	2	0	1	0	2	#NULL!	#NULL!	#NULL!	1	35	30	-5	0	0	1	0	0	1	7	4	3	6300	7000	25	1	1	75	100	50	50	100	50	75	71.4286	2	5	1	2	3	2	3	2	2	41.5385	46.1538	53.8462	1	1
21	8	#NULL!	0	1	0	2	1	3	1	1	40	45	5	1	0	1	0	0	1	7	2	3	4900	4900	25	#NULL!	4	50	100	50	0	50	50	50	50	2	5	1	4	3	1	3	2	1	28.2692	28.2692	25.1282	2	0
22	8	#NULL!	0	1	0	1	4	#NULL!	#NULL!	3	32	33	1	0	1	0	0	0	2	#NULL!	#NULL!	#NULL!	5146	#NULL!	30	4	4	50	100	75	100	100	100	75	85.7143	1	1	1	2	1	#NULL!	2	1	#NULL!	37.1106	#NULL!	#NULL!	1	0
23	8	#NULL!	1	1	0	1	3	3	0	2	40	46	6	1	1	1	0	0	1	7	2	2	5500	5700	30	2	2	75	75	75	50	75	75	75	71.4286	1	4	1	4	1	#NULL!	3	2	2	31.7308	32.8846	28.5953	2	0
25	8	#NULL!	0	0	0	2	4	#NULL!	#NULL!	3	40	30	-10	0	1	0	0	0	2	#NULL!	#NULL!	#NULL!	6600	7900	30	4	4	100	100	75	100	100	100	100	96.4286	1	1	4	2	1	#NULL!	1	#NULL!	#NULL!	38.0769	45.5769	60.7692	2	0
26	8	1	0	0	0	1	4	#NULL!	#NULL!	1	34	36	2	0	0	0	0	1	2	#NULL!	#NULL!	#NULL!	5000	5000	30	4	3	100	100	100	100	100	75	75	92.8571	1	4	4	3	1	#NULL!	3	1	2	33.9367	33.9367	32.0513	1	1
27	8	#NULL!	0	1	0	2	2	3	1	2	40	40	0	0	1	1	0	0	1	4	1	0	5000	5500	25	#NULL!	4	75	0	75	25	75	75	50	53.5714	1	5	1	4	3	2	3	3	1	28.8462	31.7308	31.7308	2	0
28	8	#NULL!	0	1	0	2	1	4	0	1	30	30	0	1	0	0	0	0	2	#NULL!	#NULL!	#NULL!	4450	4450	29	4	4	75	50	100	25	50	50	75	60.7143	2	3	1	4	1	#NULL!	3	1	1	34.2308	34.2308	34.2308	1	0
29	8	#NULL!	0	0	0	2	1	1	0	5	40	52.5	12.5	1	0	1	0	0	1	4	3	1	3000	3000	30	4	4	25	75	50	25	50	25	50	42.8571	1	2	1	4	1	#NULL!	3	2	1	17.3077	17.3077	13.1868	2	0
31	8	#NULL!	0	1	0	1	3	3	0	3	40	70	30	1	0	0	0	0	1	4	2	0	4600	4600	29	4	4	100	75	75	75	100	50	75	78.5714	2	5	4	4	2	2	3	2	2	26.5385	26.5385	15.1648	2	0
32	8	#NULL!	0	1	0	2	4	#NULL!	#NULL!	5	30	30	0	1	0	0	0	0	1	4	1	3	3220	#NULL!	30	#NULL!	1	0	75	100	25	75	25	25	46.4286	1	3	1	2	1	#NULL!	1	#NULL!	#NULL!	24.7692	#NULL!	#NULL!	1	0
33	8	3	0	1	0	1	3	4	1	4	32	32	0	1	0	0	0	1	1	0	1	0	4390	4390	30	3	3	50	50	75	25	50	75	50	53.5714	1	2	4	4	1	#NULL!	3	2	2	31.6587	31.6587	31.6587	1	1
34	8	#NULL!	0	1	0	2	4	#NULL!	#NULL!	2	37.5	37.5	0	0	1	0	0	0	2	#NULL!	#NULL!	#NULL!	5800	6500	30	1	0	100	75	50	75	75	100	100	82.1429	1	1	1	2	1	#NULL!	3	2	2	35.6923	40	40	1	0
35	8	#NULL!	0	1	0	1	1	1	1	5	40	43	3	0	0	0	1	0	1	#NULL!	3	3	5800	7300	30	4	4	75	100	100	100	75	75	100	89.2857	1	4	1	4	1	#NULL!	3	3	2	33.4615	42.1154	39.1771	2	0
36	8	#NULL!	0	1	0	2	1	3	0	1	20	20	0	1	1	0	0	0	2	#NULL!	#NULL!	#NULL!	2490	#NULL!	24	2	0	75	75	75	75	75	75	75	75	1	4	1	2	1	#NULL!	2	1	#NULL!	28.7308	#NULL!	#NULL!	1	0
37	7	3	0	1	0	#NULL!	1	3	1	2	40	44	4	1	0	0	0	0	1	2	1	0	4300	4500	30	4	#NULL!	50	50	50	25	75	50	25	46.4286	1	3	4	2	1	#NULL!	3	#NULL!	#NULL!	24.8077	25.9615	23.6014	2	1
39	8	#NULL!	0	1	0	2	1	3	0	1	32	34	2	0	0	0	0	1	1	0	1	0	4700	4700	32	1	0	50	75	75	25	25	50	25	46.4286	2	1	4	2	1	#NULL!	3	1	1	33.8942	33.8942	31.9005	1	0
40	8	4	0	1	0	2	4	#NULL!	#NULL!	4	30	30	0	0	1	0	0	0	1	4	1	3	#NULL!	#NULL!	30	4	#NULL!	50	100	75	50	75	75	75	71.4286	2	2	666666	3	1	#NULL!	2	1	#NULL!	#NULL!	#NULL!	#NULL!	1	1
41	8	#NULL!	0	1	0	2	1	2	0	4	40	44	4	0	1	1	0	0	1	0	0	3	5200	#NULL!	30	1	4	75	75	50	50	50	50	50	57.1429	1	5	1	4	1	#NULL!	3	2	1	30	#NULL!	#NULL!	2	0
43	8	#NULL!	0	1	0	2	2	3	0	2	45	44	-1	1	0	0	0	0	1	4	2	0	5000	5000	27	1	2	50	50	75	25	50	25	50	46.4286	1	5	3	3	2	1	3	1	1	25.641	25.641	26.2238	2	0
45	8	3	0	1	0	2	1	3	0	2	11	13	2	0	1	1	0	0	2	#NULL!	#NULL!	#NULL!	1100	#NULL!	30	2	2	50	75	75	25	25	50	50	50	2	#NULL!	1	#NULL!	1	#NULL!	#NULL!	#NULL!	#NULL!	23.0769	#NULL!	#NULL!	1	1
46	8	5	0	1	0	2	1	5	0	5	20	30	10	0	0	0	0	1	1	0	1	2	2600	2800	30	1	3	50	#NULL!	25	25	75	50	25	#NULL!	1	4	4	4	1	#NULL!	3	3	1	30	32.3077	21.5385	1	1
47	8	4	0	1	0	2	1	3	0	2	25	25	0	1	0	0	0	0	1	0	1	2	3550	3750	30	4	3	100	100	75	100	75	100	100	92.8571	1	2	1	3	1	#NULL!	3	2	2	32.7692	34.6154	34.6154	1	1
48	8	#NULL!	0	1	0	2	#NULL!	3	0	1	30	32	2	0	1	1	0	0	1	0	1	0	2775	2825	21	1	1	75	75	100	25	75	50	50	64.2857	1	2	1	3	1	#NULL!	3	2	2	21.3462	21.7308	20.3726	1	0
49	8	#NULL!	0	1	0	1	2	1	1	5	44	46	2	1	1	0	0	0	1	0	1	3	5800	6500	28	1	4	75	75	75	50	75	25	50	60.7143	1	3	1	4	1	#NULL!	3	2	1	30.4196	34.0909	32.6087	2	0
50	8	#NULL!	0	1	0	2	1	2	0	3	30	32	2	0	1	0	0	0	2	#NULL!	#NULL!	#NULL!	3500	3500	30	4	3	100	100	75	100	100	50	100	89.2857	1	3	1	4	1	#NULL!	3	1	2	26.9231	26.9231	25.2404	1	0
51	8	4	1	1	0	2	1	3	0	2	12.5	15	2.5	0	0	1	0	1	2	#NULL!	#NULL!	#NULL!	1612	1642	30	1	3	50	75	75	0	0	50	25	39.2857	2	1	5	1	#NULL!	#NULL!	1	#NULL!	#NULL!	29.76	30.3138	25.2615	1	1
52	7	#NULL!	0	0	0	#NULL!	#NULL!	#NULL!	#NULL!	#NULL!	#NULL!	#NULL!	#NULL!	0	0	0	0	0	#NULL!	#NULL!	#NULL!	#NULL!	#NULL!	#NULL!	#NULL!	#NULL!	#NULL!	#NULL!	#NULL!	#NULL!	#NULL!	#NULL!	#NULL!	#NULL!	#NULL!	#NULL!	#NULL!	#NULL!	#NULL!	#NULL!	#NULL!	#NULL!	#NULL!	#NULL!	#NULL!	#NULL!	#NULL!	#NULL!	#NULL!
53	8	2	1	1	0	2	1	3	1	1	12	15	3	0	1	1	0	0	1	0	1	0	1500	1500	7	2	3	75	75	75	50	75	75	75	71.4286	1	3	1	1	2	1	3	1	1	28.8462	28.8462	23.0769	1	1
54	8	#NULL!	0	1	0	2	1	3	0	2	20	25	5	0	0	0	0	1	1	4	1	3	2900	#NULL!	25	2	2	50	50	50	0	75	75	50	50	2	4	4	1	2	2	1	#NULL!	#NULL!	33.4615	#NULL!	#NULL!	1	0
55	8	1	0	1	0	2	4	#NULL!	#NULL!	1	27	27	0	1	0	0	0	0	2	#NULL!	#NULL!	#NULL!	3000	3300	30	2	2	50	75	100	75	50	25	75	64.2857	1	1	1	1	1	#NULL!	1	#NULL!	#NULL!	25.641	28.2051	28.2051	1	1
56	8	2	1	1	0	2	3	3	0	2	20	20	0	0	1	0	0	0	1	1	4	3	2000	2500	30	4	2	25	50	50	25	50	50	50	42.8571	2	4	1	3	2	2	1	#NULL!	#NULL!	23.0769	28.8462	28.8462	1	1
58	8	#NULL!	0	1	0	2	3	3	0	1	40	45	5	0	1	1	0	0	1	7	3	3	5500	6200	30	2	4	100	100	75	100	100	100	100	96.4286	2	3	1	4	3	2	3	2	2	31.7308	35.7692	31.7949	2	0
59	8	4	1	1	0	2	1	2	1	4	20	22	2	1	0	0	0	0	1	0	2	3	1750	2116	27	2	2	25	50	50	25	0	25	50	32.1429	2	3	1	3	1	#NULL!	2	1	#NULL!	20.1923	24.4154	22.1958	1	1
61	8	#NULL!	0	1	0	2	3	3	1	4	40	40	0	0	1	0	0	0	2	#NULL!	#NULL!	#NULL!	4000	4300	27	4	2	75	75	75	75	75	75	75	75	1	3	1	2	1	#NULL!	3	1	2	23.0769	24.8077	24.8077	2	0
62	8	2	0	1	0	1	3	3	0	2	30	36	6	1	1	1	0	0	1	1	3	3	#NULL!	4600	30	2	1	75	50	25	50	50	50	50	50	2	3	1	1	1	#NULL!	3	1	1	#NULL!	35.3846	29.4872	1	1
63	8	2	1	0	0	2	1	3	0	2	20	20	0	0	1	1	0	0	1	1	1	2	#NULL!	#NULL!	#NULL!	4	1	50	75	75	75	50	50	75	64.2857	2	#NULL!	1	3	1	#NULL!	3	2	2	#NULL!	#NULL!	#NULL!	1	1
64	8	#NULL!	0	0	0	2	4	#NULL!	#NULL!	1	20	20	0	1	1	0	0	0	2	#NULL!	#NULL!	#NULL!	3700	3700	30	4	4	100	100	100	100	100	100	100	100	1	#NULL!	1	1	1	#NULL!	1	#NULL!	#NULL!	42.6923	42.6923	42.6923	1	0
65	8	4	0	0	0	2	3	3	0	5	6	9	3	1	0	0	0	0	1	#NULL!	#NULL!	0	710	710	29	2	3	25	50	50	0	25	25	25	28.5714	2	5	4	3	2	2	3	2	2	27.3077	27.3077	18.2051	1	1
66	8	#NULL!	0	1	0	2	1	3	1	1	40	40	0	0	1	0	0	0	1	1	0	3	3800	3830	30	4	2	100	75	100	75	75	75	75	82.1429	1	2	1	2	1	#NULL!	3	1	1	21.9231	22.0962	22.0962	2	0
67	6	3	0	1	0	1	1	3	1	2	30	32	2	0	1	0	0	0	2	#NULL!	#NULL!	#NULL!	4125	#NULL!	30	4	2	75	75	75	75	75	50	50	67.8571	#NULL!	#NULL!	#NULL!	#NULL!	#NULL!	#NULL!	#NULL!	#NULL!	#NULL!	31.7308	#NULL!	#NULL!	1	1
68	8	#NULL!	1	1	0	1	4	#NULL!	#NULL!	5	37.5	44	6.5	0	1	0	0	1	1	1	1	0	12307	12450	30	4	3	100	100	100	100	100	100	75	96.4286	1	2	4	3	2	2	3	2	2	75.7354	76.6154	65.2972	1	0
69	8	#NULL!	0	1	0	2	1	3	0	1	30	33	3	0	1	0	0	0	2	#NULL!	#NULL!	#NULL!	4300	4350	30	2	4	100	50	50	75	100	75	75	75	1	3	1	2	1	#NULL!	3	1	2	33.0769	33.4615	30.4196	1	0
71	8	3	0	0	0	2	1	3	0	1	9	10	1	1	1	0	0	0	2	#NULL!	#NULL!	#NULL!	#NULL!	#NULL!	30	2	0	50	75	75	25	#NULL!	25	50	#NULL!	2	4	1	1	1	#NULL!	1	#NULL!	#NULL!	#NULL!	#NULL!	#NULL!	1	1
72	8	#NULL!	0	1	0	2	3	3	0	2	24	27	3	1	0	1	0	0	1	2	1	0	2850	#NULL!	30	4	3	75	100	75	25	75	50	75	67.8571	2	2	1	4	2	1	3	2	1	27.4038	#NULL!	#NULL!	1	0
73	8	2	0	0	0	1	4	#NULL!	#NULL!	2	20	25	5	0	1	0	0	0	2	#NULL!	#NULL!	#NULL!	#NULL!	#NULL!	30	4	3	50	75	100	50	50	75	75	67.8571	2	1	4	2	1	#NULL!	3	1	2	#NULL!	#NULL!	#NULL!	1	1
74	5	1	0	0	0	2	4	#NULL!	#NULL!	4	30	30	0	0	1	0	0	0	2	#NULL!	#NULL!	#NULL!	2250	2250	30	4	2	#NULL!	#NULL!	#NULL!	#NULL!	#NULL!	#NULL!	#NULL!	#NULL!	#NULL!	#NULL!	#NULL!	#NULL!	#NULL!	#NULL!	#NULL!	#NULL!	#NULL!	17.3077	17.3077	17.3077	1	1
76	8	#NULL!	0	0	0	2	1	3	0	1	40	45	5	0	0	1	0	0	2	#NULL!	#NULL!	#NULL!	#NULL!	#NULL!	30	2	#NULL!	50	75	75	50	50	25	50	53.5714	1	3	1	2	1	#NULL!	3	2	1	#NULL!	#NULL!	#NULL!	2	0
77	8	3	0	1	0	2	1	3	0	1	40	46	6	1	0	0	0	0	2	#NULL!	#NULL!	#NULL!	3700	3700	30	4	4	25	50	75	25	50	0	50	39.2857	2	4	1	3	1	#NULL!	3	2	1	21.3462	21.3462	18.5619	2	1
81	8	1	0	1	0	2	1	3	0	1	18	19	1	0	1	0	0	0	2	#NULL!	#NULL!	#NULL!	1800	1800	20	2	2	75	100	100	75	100	50	75	82.1429	1	1	1	2	1	#NULL!	1	#NULL!	#NULL!	23.0769	23.0769	21.8623	1	1
84	8	#NULL!	1	1	0	2	1	1	0	4	36	45	9	0	0	0	0	1	1	4	2	0	3500	3500	20	1	0	50	50	0	0	25	25	0	21.4286	2	2	666666	1	3	1	3	3	1	22.4359	22.4359	17.9487	1	0
85	8	#NULL!	1	1	0	2	3	3	0	2	40	48	8	1	1	0	1	0	1	7	4	2	6000	6600	30	4	3	50	100	75	50	25	75	50	60.7143	1	2	4	2	3	2	3	2	2	34.6154	38.0769	31.7308	2	0
86	8	2	0	1	0	2	1	3	0	1	17	15	-2	0	1	0	0	0	2	#NULL!	#NULL!	#NULL!	2100	2200	30	2	2	75	75	100	75	75	50	75	75	2	4	1	2	1	#NULL!	1	#NULL!	#NULL!	28.5068	29.8643	33.8462	1	1
87	8	#NULL!	0	0	0	#NULL!	2	3	0	4	42	50	8	0	1	1	0	0	1	4	3	3	5333	5700	28	4	3	50	50	50	25	75	75	50	53.5714	1	3	1	2	3	1	3	3	1	29.3022	31.3187	26.3077	2	0
89	8	#NULL!	0	0	0	2	1	3	0	1	36.5	38	1.5	0	1	0	0	0	1	1	1	2	4255	4500	30	1	#NULL!	50	75	50	25	50	25	50	46.4286	2	1	1	2	1	#NULL!	1	#NULL!	#NULL!	26.902	28.451	27.3279	1	0
90	8	#NULL!	0	0	0	2	1	3	0	3	29	33	4	0	0	0	0	1	2	#NULL!	#NULL!	#NULL!	4100	4100	28	2	0	25	75	50	0	50	25	50	39.2857	2	1	666666	4	1	#NULL!	3	1	1	32.626	32.626	28.6713	1	0
91	8	#NULL!	0	1	0	1	2	3	0	4	45	45	0	1	0	0	0	0	1	7	3	0	4500	4500	24	4	4	100	100	75	75	75	75	75	82.1429	2	4	1	3	2	2	2	3	1	23.0769	23.0769	23.0769	2	0
92	8	3	1	1	0	1	1	2	1	4	30	30	0	1	0	0	0	0	1	0	1	3	6000	6100	30	4	3	50	50	50	25	75	75	50	53.5714	1	3	1	4	1	#NULL!	2	1	#NULL!	46.1538	46.9231	46.9231	1	1
93	8	#NULL!	0	0	0	2	1	4	1	3	40	41	1	0	1	1	0	0	2	#NULL!	#NULL!	#NULL!	4973	4973	25	4	4	75	0	50	25	25	50	50	39.2857	1	4	1	4	1	#NULL!	3	2	1	28.6904	28.6904	27.9906	2	0
94	8	#NULL!	0	0	0	2	1	3	0	1	32	50	18	0	0	1	0	0	1	0	3	2	2960	2960	25	1	3	50	25	75	25	50	50	25	42.8571	2	3	1	4	3	1	3	3	1	21.3462	21.3462	13.6615	1	0
95	8	#NULL!	0	1	0	2	2	3	0	1	40	44	4	0	1	1	0	0	1	7	5	3	5190	5700	30	4	2	50	50	50	25	50	75	50	50	2	4	1	4	2	2	3	2	1	29.9423	32.8846	29.8951	2	0
97	8	#NULL!	0	0	0	1	3	5	0	3	20	30	10	1	0	1	0	0	1	5	1	3	2382	2782	30	2	0	0	50	25	25	50	25	25	28.5714	2	2	1	4	3	1	3	2	1	27.4846	32.1	21.4	1	0
98	8	#NULL!	0	1	0	2	3	#NULL!	0	1	40	43	3	0	0	0	0	1	1	7	4	3	4000	4500	22	4	3	50	75	50	50	50	75	50	57.1429	2	3	1	4	2	1	3	2	1	23.0769	25.9615	24.1503	2	0
99	8	4	0	0	0	2	1	2	0	3	40	45	5	1	0	0	0	0	1	5	3	2	4500	#NULL!	28	4	4	75	75	75	50	50	50	50	60.7143	1	3	1	4	1	#NULL!	2	1	#NULL!	25.9615	#NULL!	#NULL!	2	1
102	8	#NULL!	0	0	0	2	2	1	0	2	40	55	15	0	0	0	0	1	1	7	4	3	4900	5800	24	4	4	50	50	75	25	75	75	50	57.1429	1	2	1	4	2	1	3	2	1	28.2692	33.4615	24.3357	2	0
103	8	3	1	0	0	2	1	3	0	2	30	36	6	0	1	1	0	0	1	1	1	0	2865	2865	20	1	0	50	100	50	25	50	0	50	46.4286	1	2	2	4	1	#NULL!	3	2	1	22.0385	22.0385	18.3654	1	1
106	8	#NULL!	0	1	0	2	1	3	1	1	40	40	0	1	0	0	0	0	2	#NULL!	#NULL!	#NULL!	3600	3600	28	4	3	100	100	100	100	100	50	100	92.8571	1	5	1	2	1	#NULL!	2	1	#NULL!	20.7692	20.7692	20.7692	2	0
108	8	4	0	0	0	2	1	5	0	4	20	20	0	0	0	0	0	0	2	#NULL!	#NULL!	#NULL!	2500	2500	30	4	2	25	50	50	50	50	50	50	46.4286	2	4	4	2	1	#NULL!	1	#NULL!	#NULL!	28.8462	28.8462	28.8462	1	1
109	8	2	0	0	0	2	2	3	0	2	40	45	5	0	1	0	0	0	1	4	1	3	3800	5200	30	1	3	50	75	75	25	50	50	50	53.5714	1	3	1	4	1	#NULL!	3	2	2	21.9231	30	26.6667	2	1
110	8	3	0	0	0	2	1	3	0	1	30	30	0	0	0	0	0	0	2	#NULL!	#NULL!	#NULL!	4000	4000	30	4	1	0	50	75	0	25	75	25	35.7143	2	1	4	1	1	#NULL!	1	#NULL!	#NULL!	30.7692	30.7692	30.7692	1	1
111	8	#NULL!	0	0	0	2	1	3	0	1	25	25	0	0	1	1	0	0	2	#NULL!	#NULL!	#NULL!	3262	#NULL!	30	2	#NULL!	50	50	50	50	50	50	50	50	2	2	1	1	1	#NULL!	2	1	#NULL!	30.1108	#NULL!	#NULL!	1	0
113	8	#NULL!	0	0	0	2	3	3	0	4	40	45	5	0	1	0	0	0	1	4	2	3	4000	4000	26	4	4	50	100	50	50	50	25	50	53.5714	2	1	1	4	2	1	3	3	1	23.0769	23.0769	20.5128	2	0
114	8	#NULL!	0	0	0	2	2	1	1	3	40	60	20	1	0	0	0	1	1	7	4	0	3300	3300	24	4	3	50	25	25	0	50	50	25	32.1429	2	2	1	4	3	1	3	3	1	19.0385	19.0385	12.6923	2	0
115	8	#NULL!	1	1	0	1	1	3	1	5	30	35	5	1	0	0	0	0	1	1	2	3	3700	4000	30	4	4	75	100	25	100	75	75	75	75	1	3	1	3	1	#NULL!	3	3	1	28.4615	30.7692	26.3736	1	0
116	8	#NULL!	0	0	0	2	1	3	1	3	40	41	1	1	1	0	0	0	1	4	1	3	5100	5210	28	1	3	100	100	100	50	75	75	75	82.1429	1	3	1	3	1	#NULL!	3	1	2	29.4231	30.0577	29.3246	2	0
117	8	#NULL!	0	0	0	2	3	3	0	2	40	60	20	0	0	0	0	1	1	7	4	3	4000	4200	26	2	0	100	100	100	50	100	25	100	82.1429	1	5	6	3	3	2	3	2	2	23.0769	24.2308	16.1538	2	0
118	8	#NULL!	0	1	0	2	3	3	0	2	40	40	0	0	0	0	0	0	1	7	4	0	4100	4500	30	1	3	75	75	50	25	50	25	75	53.5714	2	2	4	4	2	1	3	3	2	23.6538	25.9615	25.9615	2	0
119	8	#NULL!	1	1	0	2	1	3	1	4	30	31	1	1	0	0	0	0	1	1	2	2	3200	3500	30	2	4	75	50	50	0	75	0	0	35.7143	1	2	1	3	1	#NULL!	3	1	1	24.6154	26.9231	26.0546	1	0
120	8	#NULL!	0	1	0	2	1	2	0	2	40	40	0	1	0	0	0	0	1	0	1	2	4000	4200	30	4	3	75	100	100	100	75	75	75	85.7143	1	2	1	3	1	#NULL!	2	1	#NULL!	23.0769	24.2308	24.2308	2	0
121	8	#NULL!	1	0	0	2	1	5	#NULL!	5	20	25	5	0	0	0	0	1	2	#NULL!	#NULL!	#NULL!	1600	1600	18	2	0	75	50	75	50	50	0	50	50	2	1	3	4	1	#NULL!	3	3	1	18.4615	18.4615	14.7692	1	0
122	8	#NULL!	0	0	0	2	2	3	#NULL!	1	40	32	-8	0	0	0	0	1	1	3	6	0	3850	3850	30	1	3	25	50	75	75	50	25	50	50	1	5	1	4	2	2	2	2	2	22.2115	22.2115	27.7644	2	0
123	8	3	1	0	0	2	1	3	0	2	30	34	4	1	0	0	0	0	2	#NULL!	#NULL!	#NULL!	4800	4800	25	2	0	50	100	75	25	25	50	50	53.5714	2	1	1	2	1	#NULL!	3	3	2	36.9231	36.9231	32.5792	1	1
124	8	3	0	1	0	1	2	3	0	1	40	55	15	0	0	0	0	1	2	#NULL!	#NULL!	#NULL!	3500	3500	28	4	1	50	50	75	50	50	25	75	53.5714	2	2	5	4	3	1	3	2	2	20.1923	20.1923	14.6853	2	1
125	8	5	0	1	0	1	1	3	1	2	15	20	5	0	0	0	0	0	1	1	1	3	2600	2916	30	4	4	25	50	50	25	75	75	50	50	2	1	4	1	1	#NULL!	1	#NULL!	#NULL!	40	44.8615	33.6462	1	1
126	8	#NULL!	0	1	0	1	1	3	0	1	33	40	7	0	1	0	0	0	2	#NULL!	#NULL!	#NULL!	5000	5000	30	1	3	75	50	50	0	50	75	25	46.4286	1	2	1	4	2	1	3	3	1	34.965	34.965	28.8462	1	0
127	8	#NULL!	0	0	0	2	1	3	0	2	36	38	2	0	0	0	0	1	1	3	1	3	3600	#NULL!	28	2	1	50	75	25	0	25	25	0	28.5714	2	2	1	3	1	#NULL!	3	2	1	23.0769	#NULL!	#NULL!	1	0
129	8	#NULL!	0	0	0	1	1	3	1	1	32	40	8	0	1	0	0	0	1	0	1	3	4800	4800	30	4	4	100	75	100	100	100	75	75	89.2857	1	3	1	4	1	#NULL!	3	1	2	34.6154	34.6154	27.6923	1	0
130	8	2	1	1	0	1	1	1	1	5	32	36	4	1	0	1	0	0	1	0	2	3	5200	5600	30	4	4	75	75	25	50	100	75	75	67.8571	2	3	1	4	1	#NULL!	3	3	2	37.5	40.3846	35.8974	1	1
131	8	#NULL!	0	0	0	2	1	3	0	2	36	37	1	1	1	0	0	0	2	#NULL!	#NULL!	#NULL!	3600	3600	25	4	1	50	100	75	50	75	50	75	67.8571	2	5	1	3	1	#NULL!	3	1	2	23.0769	23.0769	22.4532	1	0
132	8	3	0	0	0	2	3	3	1	2	24	28	4	1	0	0	0	0	1	4	2	0	2400	2400	14	4	3	50	50	75	50	50	75	75	60.7143	2	4	666666	2	2	1	3	2	2	23.0769	23.0769	19.7802	1	1
134	6	#NULL!	0	1	0	2	3	3	0	3	40	40	0	1	0	0	0	0	1	7	4	3	4750	5000	25	4	2	100	75	75	75	100	75	100	85.7143	#NULL!	#NULL!	#NULL!	#NULL!	#NULL!	#NULL!	#NULL!	#NULL!	#NULL!	27.4038	28.8462	28.8462	2	0
135	8	#NULL!	0	1	0	1	1	1	1	5	40	45	5	1	0	1	0	0	1	#NULL!	2	3	4742	4940	27	4	3	75	75	75	25	50	75	50	60.7143	1	3	1	4	1	#NULL!	3	3	1	27.3577	28.5	25.3333	2	0
136	8	2	0	0	0	2	2	3	0	3	24	24	0	0	1	1	0	0	1	1	1	0	2714	2764	24	3	3	75	75	100	50	75	75	75	75	1	4	1	3	1	#NULL!	3	2	2	26.0962	26.5769	26.5769	1	1
137	8	3	0	0	0	2	2	3	0	3	30	35	5	1	0	1	0	0	1	3	3	0	2366	2366	24	1	4	50	50	50	50	75	25	50	50	1	3	1	3	2	#NULL!	3	3	#NULL!	18.2	18.2	15.6	1	1
138	8	#NULL!	0	1	0	2	1	3	0	1	32	36	4	0	1	0	0	0	1	1	1	3	4700	4700	25	4	2	75	75	75	75	75	50	75	71.4286	1	1	1	3	1	#NULL!	3	2	1	33.8942	33.8942	30.1282	1	0
139	8	4	0	0	0	2	1	1	0	2	24	28	4	0	0	1	0	0	2	#NULL!	#NULL!	#NULL!	3432	3432	28	4	3	50	100	75	50	75	50	50	64.2857	2	2	1	2	2	2	3	2	2	33	33	28.2857	1	1
141	8	#NULL!	1	0	0	1	4	#NULL!	#NULL!	5	40	46	6	0	0	0	0	1	2	#NULL!	#NULL!	#NULL!	9600	9650	30	4	4	75	100	75	100	100	100	100	92.8571	1	1	4	2	1	#NULL!	3	1	2	55.3846	55.6731	48.4114	2	0
142	8	4	0	1	0	1	1	3	1	2	30	30	0	1	0	1	0	1	2	#NULL!	#NULL!	#NULL!	#NULL!	#NULL!	30	4	3	0	0	50	0	0	75	0	17.8571	2	#NULL!	1	2	3	1	2	1	#NULL!	#NULL!	#NULL!	#NULL!	1	1
143	8	#NULL!	1	0	0	2	1	1	1	5	40	50	10	1	0	1	0	0	1	4	4	3	3200	4200	28	2	2	50	75	25	25	50	25	25	39.2857	#NULL!	3	1	4	1	#NULL!	3	1	1	18.4615	24.2308	19.3846	2	0
144	8	#NULL!	1	0	0	2	1	3	1	4	32.5	35	2.5	0	1	0	0	0	1	1	2	3	4000	4300	21	4	3	50	75	50	25	25	50	75	50	1	3	1	3	1	#NULL!	1	#NULL!	#NULL!	28.4024	30.5325	28.3516	1	0
146	8	3	0	1	0	2	1	3	0	1	30	30	0	0	1	0	0	0	1	1	1	0	4200	4200	24	2	4	25	50	25	25	25	100	25	39.2857	2	1	1	2	#NULL!	#NULL!	#NULL!	#NULL!	#NULL!	32.3077	32.3077	32.3077	1	1
147	8	#NULL!	0	0	0	1	4	#NULL!	#NULL!	2	39	41	2	0	1	1	0	0	2	#NULL!	#NULL!	#NULL!	8000	8100	30	2	4	100	75	100	100	100	100	100	96.4286	1	1	2	2	1	#NULL!	3	1	2	47.3373	47.929	45.591	2	0
148	8	3	0	0	0	2	1	1	1	5	40	60	20	0	1	1	0	0	1	4	3	3	5200	6500	28	4	4	25	50	50	50	25	75	50	46.4286	2	2	1	4	1	#NULL!	3	3	1	30	37.5	25	2	1
149	8	#NULL!	0	0	0	#NULL!	1	4	0	2	40	40	0	1	0	0	0	0	1	0	2	0	5000	5000	30	4	4	75	75	75	75	50	50	75	67.8571	1	3	1	4	1	#NULL!	2	1	#NULL!	28.8462	28.8462	28.8462	2	0
150	8	#NULL!	0	1	0	1	1	1	0	5	32	45	13	0	0	1	0	0	1	7	4	3	3500	4800	30	4	4	75	50	0	25	75	25	25	39.2857	2	2	1	4	3	1	3	3	1	25.2404	34.6154	24.6154	1	0
151	8	#NULL!	0	0	0	2	1	1	0	5	40	55	15	1	0	1	0	0	1	3	4	3	3100	3400	30	4	4	0	0	0	0	0	0	0	0	2	2	1	4	2	1	3	3	1	17.8846	19.6154	14.2657	2	0
154	7	#NULL!	0	0	0	#NULL!	#NULL!	#NULL!	#NULL!	#NULL!	#NULL!	#NULL!	#NULL!	0	0	0	0	0	#NULL!	#NULL!	#NULL!	#NULL!	#NULL!	#NULL!	#NULL!	#NULL!	#NULL!	#NULL!	#NULL!	#NULL!	#NULL!	#NULL!	#NULL!	#NULL!	#NULL!	#NULL!	#NULL!	#NULL!	#NULL!	#NULL!	#NULL!	#NULL!	#NULL!	#NULL!	#NULL!	#NULL!	#NULL!	#NULL!	#NULL!
155	8	#NULL!	0	1	0	2	1	4	#NULL!	4	40	46	6	1	0	0	0	0	1	7	4	1	4330	5100	30	4	3	100	100	100	100	75	25	75	82.1429	1	3	1	3	1	#NULL!	3	1	#NULL!	24.9808	29.4231	25.5853	2	0
156	8	2	0	1	0	1	1	1	1	5	18	20	2	0	1	0	0	0	1	0	1	2	2772	2772	25	4	3	50	75	75	50	0	75	50	53.5714	2	3	1	1	1	#NULL!	2	1	#NULL!	35.5385	35.5385	31.9846	1	1
157	8	4	0	0	0	2	3	3	0	1	40	35	-5	0	1	0	0	0	1	1	0	3	5060	5060	28	4	2	75	75	50	25	50	75	75	60.7143	2	1	1	2	1	#NULL!	3	1	2	29.1923	29.1923	33.3626	2	1
158	8	#NULL!	0	0	0	2	1	1	1	5	40	55	15	0	0	1	0	1	1	4	6	1	3000	3500	30	2	4	25	50	0	0	0	0	0	10.7143	2	2	666666	4	2	1	3	2	1	17.3077	20.1923	14.6853	2	0
159	8	#NULL!	0	0	0	1	1	4	0	2	40	42	2	1	1	1	0	0	1	0	1	2	7500	7500	30	4	3	75	75	50	75	100	75	75	75	1	3	1	4	1	#NULL!	3	1	2	43.2692	43.2692	41.2088	2	0
160	7	#NULL!	0	0	0	#NULL!	#NULL!	#NULL!	#NULL!	#NULL!	#NULL!	#NULL!	#NULL!	0	0	0	0	0	#NULL!	#NULL!	#NULL!	#NULL!	#NULL!	#NULL!	#NULL!	#NULL!	#NULL!	#NULL!	#NULL!	#NULL!	#NULL!	#NULL!	#NULL!	#NULL!	#NULL!	#NULL!	#NULL!	#NULL!	#NULL!	#NULL!	#NULL!	#NULL!	#NULL!	#NULL!	#NULL!	#NULL!	#NULL!	#NULL!	#NULL!
162	8	3	0	0	0	2	1	3	0	2	38	38	0	0	0	0	0	0	2	#NULL!	#NULL!	#NULL!	4500	4500	30	4	2	75	75	75	75	75	75	75	75	2	1	1	3	1	#NULL!	1	#NULL!	#NULL!	27.3279	27.3279	27.3279	2	1
163	8	#NULL!	0	0	0	2	4	#NULL!	#NULL!	4	20	20	0	0	1	0	0	0	2	#NULL!	#NULL!	#NULL!	1500	1550	30	2	#NULL!	50	100	100	75	50	50	75	71.4286	1	1	4	2	1	#NULL!	1	#NULL!	#NULL!	17.3077	17.8846	17.8846	1	0
164	7	#NULL!	0	0	0	2	#NULL!	#NULL!	#NULL!	4	40	40	0	1	0	0	0	0	2	#NULL!	#NULL!	#NULL!	4000	4000	30	1	2	50	50	50	50	50	50	50	50	1	1	4	2	1	#NULL!	3	1	1	23.0769	23.0769	23.0769	2	0
166	8	#NULL!	0	0	0	2	1	1	0	5	40	40	0	0	0	0	0	1	1	4	4	3	3850	5800	29	2	4	100	100	100	75	75	50	75	82.1429	2	3	3	3	1	#NULL!	3	1	1	22.2115	33.4615	33.4615	2	0
169	8	#NULL!	0	1	0	1	1	1	1	5	40	42	2	0	1	1	0	0	1	2	2	3	3895	4200	27	2	3	75	100	75	50	25	25	50	57.1429	1	4	1	4	1	#NULL!	3	1	2	22.4712	24.2308	23.0769	2	0
172	8	#NULL!	0	1	0	2	#NULL!	#NULL!	#NULL!	2	36	36	0	0	1	1	0	0	1	#NULL!	0	#NULL!	4850	4850	30	4	4	50	75	75	50	#NULL!	25	75	#NULL!	#NULL!	#NULL!	#NULL!	#NULL!	#NULL!	#NULL!	#NULL!	#NULL!	#NULL!	31.0897	31.0897	31.0897	1	0
174	8	#NULL!	0	0	0	2	4	#NULL!	#NULL!	2	39	40	1	0	1	0	0	0	2	#NULL!	#NULL!	#NULL!	5928	5928	30	4	4	75	75	75	75	75	75	75	75	1	1	1	2	1	#NULL!	1	#NULL!	#NULL!	35.0769	35.0769	34.2	2	0
175	8	#NULL!	0	1	0	2	1	2	0	4	40	42.5	2.5	1	0	0	0	0	1	0	3	2	4500	4800	27	4	4	50	75	75	50	50	75	75	64.2857	1	4	1	4	2	1	3	2	1	25.9615	27.6923	26.0633	2	0
176	8	#NULL!	0	0	0	2	#NULL!	#NULL!	#NULL!	4	40	40	0	1	0	0	0	0	1	5	4	3	4500	5000	28	4	4	25	75	0	25	50	25	50	35.7143	1	4	1	4	2	1	3	2	1	25.9615	28.8462	28.8462	2	0
177	8	#NULL!	0	1	0	1	1	2	0	4	40	40	0	1	1	0	0	0	1	5	2	2	4500	5500	28	4	4	100	100	100	75	100	75	100	92.8571	1	4	1	3	1	#NULL!	2	1	#NULL!	25.9615	31.7308	31.7308	2	0
178	8	#NULL!	0	1	0	2	1	2	0	4	40	40	0	1	0	0	0	0	1	7	3	0	5000	5668	28	4	4	25	50	75	50	25	75	50	50	1	4	1	4	1	#NULL!	3	2	1	28.8462	32.7	32.7	2	0
179	8	3	0	1	0	2	1	3	1	1	25	27.5	2.5	1	0	0	0	0	2	#NULL!	#NULL!	#NULL!	2820	3025	27	2	4	75	100	75	75	75	50	100	78.5714	2	1	1	1	1	#NULL!	1	#NULL!	#NULL!	26.0308	27.9231	25.3846	1	1
180	8	#NULL!	0	0	0	2	1	1	0	5	37.5	42	4.5	1	0	0	0	0	1	2	1	3	4100	4400	25	4	3	75	100	75	75	75	50	75	75	1	3	1	4	1	#NULL!	3	1	1	25.2308	27.0769	24.1758	1	0
181	8	#NULL!	1	0	0	1	1	1	0	4	37	42	5	1	0	0	0	0	1	0	3	2	5500	5600	30	2	2	25	50	50	25	0	75	50	39.2857	2	3	1	4	2	1	3	2	1	34.3035	34.9272	30.7692	1	0
182	8	4	1	0	0	2	1	1	0	5	37.5	38	0.5	1	0	1	0	0	1	1	2	3	#NULL!	#NULL!	30	2	0	25	100	50	75	50	50	50	57.1429	1	4	1	4	1	#NULL!	2	1	#NULL!	#NULL!	#NULL!	#NULL!	1	1
183	5	#NULL!	0	0	0	2	1	1	0	5	37.5	42	4.5	1	0	0	0	0	1	5	4	3	3800	3800	20	4	2	#NULL!	#NULL!	#NULL!	#NULL!	#NULL!	#NULL!	#NULL!	#NULL!	#NULL!	#NULL!	#NULL!	#NULL!	#NULL!	#NULL!	#NULL!	#NULL!	#NULL!	23.3846	23.3846	20.8791	1	0
185	8	2	0	0	0	2	1	3	1	1	32	32	0	1	0	1	0	0	1	1	1	2	3300	3500	30	4	4	50	100	75	75	75	75	75	75	1	1	4	2	1	#NULL!	1	#NULL!	#NULL!	23.7981	25.2404	25.2404	1	1
187	8	4	0	0	0	2	3	3	0	5	20	25	5	0	0	0	0	1	2	#NULL!	#NULL!	#NULL!	804	804	30	1	0	50	75	75	75	75	25	50	60.7143	2	3	4	3	1	#NULL!	1	#NULL!	#NULL!	9.27692	9.27692	7.42154	1	1
188	8	4	0	1	0	2	1	5	0	5	39.8	43	3.2	1	1	1	0	0	1	3	1	3	#NULL!	#NULL!	30	2	#NULL!	50	75	100	75	75	75	50	71.4286	1	4	1	3	2	1	3	2	1	#NULL!	#NULL!	#NULL!	2	1
189	8	#NULL!	1	1	0	2	3	5	0	2	30	33	3	1	1	0	0	0	2	#NULL!	#NULL!	#NULL!	3700	3700	30	4	2	75	75	100	100	75	75	100	85.7143	#NULL!	1	4	2	1	#NULL!	1	#NULL!	#NULL!	28.4615	28.4615	25.8741	1	0
190	8	#NULL!	0	1	0	2	1	3	0	1	16	15	-1	0	0	0	0	0	2	#NULL!	#NULL!	#NULL!	1800	1800	30	2	0	75	50	75	50	50	75	75	64.2857	2	5	4	1	1	#NULL!	1	#NULL!	#NULL!	25.9615	25.9615	27.6923	1	0
191	8	2	1	0	0	1	2	3	0	2	40	50	10	0	0	0	0	0	1	4	3	0	6000	6000	30	2	2	75	100	50	50	75	75	75	71.4286	2	3	1	2	2	1	3	1	1	34.6154	34.6154	27.6923	2	1
193	8	#NULL!	0	0	0	2	1	1	0	5	40	52	12	0	0	1	1	0	1	6	4	3	4200	5000	30	4	4	50	75	75	50	75	50	50	60.7143	1	2	1	4	2	1	3	3	1	24.2308	28.8462	22.1893	2	0
194	8	#NULL!	1	0	0	2	1	3	1	2	32	36	4	0	0	1	0	0	2	#NULL!	#NULL!	#NULL!	3030	3030	28	2	4	50	75	75	0	50	0	75	46.4286	1	3	1	2	1	#NULL!	3	1	2	21.851	21.851	19.4231	1	0
195	8	3	0	0	1	2	4	#NULL!	#NULL!	3	39	43	4	0	1	0	0	0	1	5	2	3	7132	7300	30	2	1	75	100	75	75	75	100	75	82.1429	2	3	1	4	1	#NULL!	3	2	2	42.2012	43.1953	39.1771	2	1
196	8	2	0	0	0	2	4	#NULL!	#NULL!	3	32	36	4	0	1	0	0	0	1	1	2	3	4200	4200	22	2	1	50	100	50	75	75	50	50	64.2857	1	3	1	4	1	#NULL!	3	1	2	30.2885	30.2885	26.9231	1	1
197	8	2	0	0	1	2	4	#NULL!	#NULL!	4	39	39	0	0	1	0	0	0	1	3	1	3	6414	6514	30	4	1	75	100	75	100	75	100	100	89.2857	1	3	1	2	1	#NULL!	3	1	#NULL!	37.9527	38.5444	38.5444	2	1
198	7	1	0	1	0	1	1	1	0	#NULL!	30	30	0	0	1	1	0	0	1	2	2	1	#NULL!	#NULL!	#NULL!	#NULL!	#NULL!	#NULL!	#NULL!	#NULL!	#NULL!	#NULL!	#NULL!	#NULL!	#NULL!	#NULL!	#NULL!	#NULL!	#NULL!	#NULL!	#NULL!	#NULL!	#NULL!	#NULL!	#NULL!	#NULL!	#NULL!	1	1
199	8	#NULL!	0	0	0	2	1	3	0	1	40	40	0	0	0	0	0	0	1	1	1	0	5000	5000	25	#NULL!	2	75	100	75	75	50	75	100	78.5714	2	1	4	2	1	#NULL!	3	1	2	28.8462	28.8462	28.8462	2	0
200	8	3	1	0	0	2	1	4	1	3	18	19.5	1.5	0	1	0	0	0	1	0	1	2	#NULL!	#NULL!	30	4	2	75	75	50	75	75	75	75	71.4286	1	4	1	4	1	#NULL!	1	#NULL!	#NULL!	#NULL!	#NULL!	#NULL!	1	1
202	8	1	0	0	0	1	4	#NULL!	#NULL!	5	40	50	10	0	0	0	0	1	2	#NULL!	#NULL!	#NULL!	#NULL!	#NULL!	36	4	#NULL!	100	100	100	100	100	75	100	96.4286	1	#NULL!	4	#NULL!	1	#NULL!	3	2	2	#NULL!	#NULL!	#NULL!	2	1
204	8	#NULL!	0	1	0	1	1	1	1	5	34	36	2	1	1	0	0	0	1	6	2	3	5400	6000	29	4	4	75	75	50	75	75	75	75	71.4286	1	4	1	2	2	2	3	2	2	36.6516	40.724	38.4615	1	0
205	8	2	0	0	0	2	1	3	1	2	40	40	0	1	1	0	0	0	1	1	#NULL!	#NULL!	4300	4300	30	2	3	75	75	75	75	75	75	75	75	1	2	1	3	1	#NULL!	2	1	#NULL!	24.8077	24.8077	24.8077	2	1
207	8	#NULL!	0	0	0	2	2	1	1	4	45	50	5	1	0	0	0	1	1	7	3	3	3250	3880	27	4	4	75	100	75	75	50	50	75	71.4286	1	3	1	4	1	#NULL!	3	2	1	16.6667	19.8974	17.9077	2	0
209	8	4	0	0	0	2	2	3	0	1	25	35	10	0	0	1	0	0	1	6	2	0	4000	4000	30	#NULL!	3	25	#NULL!	25	0	25	75	25	#NULL!	#NULL!	3	1	4	2	2	3	2	1	36.9231	36.9231	26.3736	1	1
210	8	3	0	1	0	2	3	3	0	5	19	20	1	0	0	0	0	1	1	4	1	0	2550	#NULL!	30	4	2	50	75	75	50	50	75	75	64.2857	1	3	4	3	1	#NULL!	3	#NULL!	2	30.9717	#NULL!	#NULL!	1	1
211	8	2	0	0	0	#NULL!	3	5	0	5	30	39	9	0	1	0	0	1	2	#NULL!	#NULL!	#NULL!	3600	3600	30	2	0	50	50	75	25	25	75	75	53.5714	2	2	4	3	1	#NULL!	1	#NULL!	#NULL!	27.6923	27.6923	21.3018	1	1
212	8	#NULL!	0	0	0	1	1	1	1	4	40	36	-4	1	1	0	0	0	1	7	2	0	10000	10900	20	1	4	50	75	75	50	50	75	75	64.2857	2	5	1	2	1	#NULL!	1	#NULL!	#NULL!	57.6923	62.8846	69.8718	2	0
213	8	#NULL!	0	1	0	2	4	#NULL!	#NULL!	4	44	40	-4	0	0	0	0	1	1	7	5	3	3200	3800	28	2	#NULL!	25	25	50	0	50	25	0	25	1	2	4	4	1	#NULL!	3	3	2	16.7832	19.9301	21.9231	2	0
214	8	3	0	1	0	1	1	3	1	2	40	45	5	1	0	1	0	0	2	#NULL!	#NULL!	#NULL!	4800	4900	28	2	4	0	0	0	0	25	25	0	7.14286	1	2	1	4	1	#NULL!	3	2	1	27.6923	28.2692	25.1282	2	1
215	8	4	0	0	0	2	1	3	0	1	32	33	1	0	1	0	0	0	2	#NULL!	#NULL!	#NULL!	6000	6800	30	4	4	100	75	100	100	100	75	75	89.2857	1	1	1	2	1	#NULL!	3	2	2	43.2692	49.0385	47.5524	1	1
216	8	3	0	0	0	1	1	1	1	5	40	45	5	1	0	1	0	0	2	#NULL!	#NULL!	#NULL!	15000	15500	30	4	4	75	100	75	75	100	75	75	82.1429	1	3	1	4	1	#NULL!	3	3	2	86.5385	89.4231	79.4872	2	1
217	8	3	0	0	0	2	3	3	0	2	20	24	4	0	1	0	0	0	2	#NULL!	#NULL!	#NULL!	2350	2350	28	4	2	100	100	100	75	100	75	75	89.2857	1	5	1	1	1	#NULL!	1	#NULL!	#NULL!	27.1154	27.1154	22.5962	1	1
218	8	#NULL!	0	0	0	2	4	#NULL!	#NULL!	3	35	50	15	0	0	0	0	1	1	5	3	3	2200	3100	30	4	0	50	75	50	25	#NULL!	75	50	#NULL!	2	2	4	4	1	#NULL!	3	3	#NULL!	14.5055	20.4396	14.3077	1	0
219	8	#NULL!	0	0	0	2	3	1	#NULL!	5	15	15	0	0	1	0	0	0	2	#NULL!	#NULL!	#NULL!	1200	1200	24	2	0	50	75	75	25	25	50	75	53.5714	2	3	1	1	1	#NULL!	1	#NULL!	#NULL!	18.4615	18.4615	18.4615	1	0
220	8	3	1	0	0	2	3	5	#NULL!	5	40	45	5	0	0	0	0	1	2	#NULL!	#NULL!	#NULL!	8027	8027	30	4	1	50	75	50	50	50	100	75	64.2857	2	2	1	4	2	2	2	2	2	46.3096	46.3096	41.1641	2	1
221	8	#NULL!	0	0	0	2	3	4	0	2	40	48	8	0	0	1	0	0	1	7	2	0	4080	5000	26	2	2	50	50	75	50	75	75	75	64.2857	1	1	1	4	3	2	3	2	2	23.5385	28.8462	24.0385	2	0
222	8	2	0	1	0	2	3	3	0	4	30	30	0	1	1	0	0	0	1	2	3	3	3450	3450	25	#NULL!	2	100	50	75	25	75	50	100	67.8571	2	5	1	2	2	2	#NULL!	#NULL!	#NULL!	26.5385	26.5385	26.5385	1	1
224	8	#NULL!	0	0	0	2	1	4	0	1	40	42	2	1	0	0	0	0	1	#NULL!	#NULL!	#NULL!	4000	#NULL!	28	4	4	100	100	100	100	75	75	100	92.8571	1	3	1	3	1	#NULL!	3	1	1	23.0769	#NULL!	#NULL!	2	0
226	8	2	1	0	0	2	3	3	0	3	30	30	0	0	0	1	0	0	1	6	2	0	2964	2964	30	1	2	75	75	75	25	50	50	75	60.7143	2	5	1	1	1	#NULL!	2	1	#NULL!	22.8	22.8	22.8	1	1
228	8	#NULL!	0	0	0	2	1	3	1	2	39	45	6	0	0	0	0	1	1	4	2	3	3400	6000	31	4	#NULL!	50	100	75	50	50	100	50	67.8571	#NULL!	3	4	4	2	1	3	3	1	20.1183	35.503	30.7692	2	0
229	8	3	1	1	0	2	1	3	0	3	25	26	1	0	1	0	0	0	2	#NULL!	#NULL!	#NULL!	2900	2900	30	2	1	25	50	75	0	0	25	25	28.5714	2	4	1	2	1	#NULL!	3	2	2	26.7692	26.7692	25.7396	1	1
230	8	2	0	0	0	2	3	3	0	1	20	20	0	1	0	1	0	0	1	3	2	3	2000	2150	24	2	2	50	50	50	50	25	50	50	46.4286	1	3	1	4	1	#NULL!	3	2	1	23.0769	24.8077	24.8077	1	1
231	8	#NULL!	0	0	0	1	1	5	0	5	32	65	33	0	0	0	0	1	1	7	4	3	#NULL!	#NULL!	30	4	3	50	75	25	0	25	25	25	32.1429	2	2	4	4	3	1	3	3	1	#NULL!	#NULL!	#NULL!	1	0
232	8	#NULL!	0	1	0	2	1	3	0	1	35	35	0	1	1	1	0	0	1	0	0	0	3300	3300	30	2	3	75	75	100	50	100	50	75	75	1	4	1	3	1	#NULL!	3	1	2	21.7582	21.7582	21.7582	1	0
233	8	#NULL!	1	0	0	2	1	3	0	1	35	40	5	1	0	0	0	0	1	1	2	3	4500	4500	27	1	2	0	50	0	0	0	0	0	7.14286	1	2	1	4	2	1	3	1	1	29.6703	29.6703	25.9615	1	0
234	8	#NULL!	0	0	0	2	1	1	0	5	30	45	15	0	0	1	0	0	1	2	5	3	3375	4500	30	2	3	75	100	75	50	50	75	75	71.4286	1	4	1	4	1	#NULL!	3	2	1	25.9615	34.6154	23.0769	1	0
236	8	3	1	0	0	2	2	3	0	2	32	35	3	0	1	0	0	1	1	4	3	0	4625	#NULL!	30	2	2	75	100	50	50	75	75	75	71.4286	2	3	1	2	1	#NULL!	3	2	2	33.3534	#NULL!	#NULL!	1	1
237	8	3	0	1	0	2	2	3	0	3	40	43	3	1	1	0	0	0	1	6	2	0	4600	4600	24	4	2	75	75	75	75	75	75	75	75	2	3	1	3	3	2	3	2	1	26.5385	26.5385	24.6869	2	1
238	8	3	0	0	0	2	1	4	0	3	30	30	0	0	0	0	0	0	2	#NULL!	#NULL!	#NULL!	3566	#NULL!	30	2	3	50	100	75	50	50	50	75	64.2857	1	2	1	2	1	#NULL!	3	1	#NULL!	27.4308	#NULL!	#NULL!	1	1
239	8	#NULL!	0	0	0	2	1	1	0	5	40	50	10	1	0	1	1	0	1	3	4	3	3000	3500	30	2	4	50	75	50	50	50	25	50	50	1	2	1	4	1	#NULL!	3	2	1	17.3077	20.1923	16.1538	2	0
241	8	#NULL!	0	0	0	#NULL!	#NULL!	#NULL!	#NULL!	3	36	38	2	1	0	0	0	0	1	1	1	3	4500	4500	30	2	4	75	75	75	75	50	25	75	64.2857	1	4	1	3	2	1	3	2	1	28.8462	28.8462	27.3279	1	0
242	7	2	0	0	0	1	3	4	0	4	#NULL!	#NULL!	#NULL!	0	0	0	0	0	#NULL!	#NULL!	#NULL!	#NULL!	#NULL!	#NULL!	#NULL!	4	#NULL!	#NULL!	#NULL!	#NULL!	#NULL!	#NULL!	#NULL!	#NULL!	#NULL!	#NULL!	#NULL!	#NULL!	#NULL!	#NULL!	#NULL!	#NULL!	#NULL!	#NULL!	#NULL!	#NULL!	#NULL!	#NULL!	1
243	8	3	1	0	0	1	3	3	0	4	45	45	0	1	0	0	0	0	1	7	6	0	7500	7500	30	#NULL!	4	100	100	100	100	100	100	100	100	1	3	2	2	#NULL!	#NULL!	3	1	2	38.4615	38.4615	38.4615	2	1
244	8	#NULL!	0	0	0	#NULL!	1	3	0	2	29	29	0	0	1	1	0	0	2	#NULL!	#NULL!	#NULL!	7000	7000	30	4	4	100	75	75	75	75	100	100	85.7143	1	1	1	#NULL!	1	#NULL!	3	3	2	55.7029	55.7029	55.7029	1	0
245	8	3	0	1	0	2	2	3	1	4	40	45	5	0	0	0	0	1	1	4	2	3	4341	4547	30	2	3	50	100	75	50	50	25	50	57.1429	1	3	1	4	2	2	3	1	1	25.0442	26.2327	23.3179	2	1
246	8	#NULL!	0	0	0	2	4	#NULL!	#NULL!	4	39.8	45	5.2	1	1	0	0	1	2	#NULL!	#NULL!	#NULL!	5663	5663	30	4	0	50	50	50	25	25	75	50	46.4286	2	2	1	4	1	#NULL!	3	1	1	32.8353	32.8353	29.041	2	0
247	5	#NULL!	0	0	0	2	1	1	1	5	40	40	0	0	1	1	0	0	2	#NULL!	#NULL!	#NULL!	3500	3500	#NULL!	#NULL!	#NULL!	#NULL!	#NULL!	#NULL!	#NULL!	#NULL!	#NULL!	#NULL!	#NULL!	#NULL!	#NULL!	#NULL!	#NULL!	#NULL!	#NULL!	#NULL!	#NULL!	#NULL!	20.1923	20.1923	20.1923	2	0
250	8	#NULL!	1	0	0	2	3	3	#NULL!	1	41	42	1	0	0	0	1	0	1	2	2	3	5250	5500	28	4	3	75	75	75	50	75	75	75	71.4286	1	3	4	2	2	2	2	2	2	29.5497	30.9568	30.2198	2	0
251	8	2	0	0	0	2	4	#NULL!	#NULL!	3	25	27	2	0	1	0	0	0	1	1	1	3	2700	3100	30	4	2	75	100	75	75	100	100	75	85.7143	1	4	1	1	1	#NULL!	1	#NULL!	#NULL!	24.9231	28.6154	26.4957	1	1
252	8	#NULL!	0	1	0	2	4	#NULL!	#NULL!	4	36	37	1	0	1	0	0	0	2	#NULL!	#NULL!	#NULL!	5166	5166	30	4	2	75	50	75	50	50	75	75	64.2857	1	1	1	2	1	#NULL!	1	#NULL!	#NULL!	33.1154	33.1154	32.2204	1	0
253	8	#NULL!	0	0	0	1	4	#NULL!	#NULL!	3	40	45	5	0	1	0	0	0	2	#NULL!	#NULL!	#NULL!	6414	6735	30	4	2	75	100	75	50	75	75	75	75	1	1	1	3	1	#NULL!	3	2	1	37.0038	38.8558	34.5385	2	0
254	8	3	0	1	0	2	1	3	0	3	20	20	0	0	1	0	0	0	1	0	2	2	2068	2068	30	2	0	25	50	75	50	25	50	50	46.4286	2	4	1	2	1	#NULL!	2	1	#NULL!	23.8615	23.8615	23.8615	1	1
255	8	3	0	1	0	#NULL!	1	3	#NULL!	1	15	17	2	1	0	0	0	0	1	0	#NULL!	#NULL!	#NULL!	#NULL!	30	2	2	50	50	75	50	25	25	50	46.4286	2	2	4	3	1	#NULL!	2	1	#NULL!	#NULL!	#NULL!	#NULL!	1	1
257	8	#NULL!	0	0	0	2	1	3	1	3	28	29	1	0	1	0	0	0	2	#NULL!	#NULL!	#NULL!	2750	2750	30	4	4	75	100	50	50	50	25	50	57.1429	1	3	1	3	1	#NULL!	2	1	#NULL!	22.6648	22.6648	21.8833	1	0
258	8	3	0	0	1	1	4	#NULL!	#NULL!	5	40	45	5	0	1	0	0	0	2	#NULL!	#NULL!	#NULL!	#NULL!	#NULL!	30	4	1	25	75	75	0	50	25	50	42.8571	1	1	1	4	1	#NULL!	3	2	2	#NULL!	#NULL!	#NULL!	2	1
259	8	#NULL!	0	0	0	1	1	2	0	4	40	41	1	1	0	0	0	0	1	3	2	2	5800	6400	27	4	4	75	50	75	50	75	100	75	71.4286	1	4	1	3	1	#NULL!	3	1	2	33.4615	36.9231	36.0225	2	0
261	8	#NULL!	0	0	0	2	4	#NULL!	#NULL!	3	28	31	3	0	1	0	0	0	2	#NULL!	#NULL!	#NULL!	3600	#NULL!	31	4	2	75	75	100	75	100	75	75	82.1429	1	1	1	2	1	#NULL!	1	#NULL!	#NULL!	29.6703	#NULL!	#NULL!	1	0
263	8	#NULL!	0	1	0	1	1	3	1	2	32.5	39	6.5	1	0	1	0	0	1	1	2	0	4971	5615	30	#NULL!	4	50	100	75	50	50	50	50	60.7143	1	2	1	4	1	#NULL!	3	2	1	35.297	39.8698	33.2249	1	0
264	8	3	0	0	1	1	4	#NULL!	#NULL!	4	40	45	5	0	1	0	0	0	1	1	1	0	#NULL!	#NULL!	30	4	1	50	75	75	75	50	25	50	57.1429	2	1	1	2	2	2	3	2	1	#NULL!	#NULL!	#NULL!	2	1
265	6	4	1	0	0	1	1	1	1	4	40	48	8	0	1	0	0	0	1	4	3	3	6200	8500	25	4	4	75	75	50	75	75	75	75	71.4286	#NULL!	#NULL!	#NULL!	#NULL!	#NULL!	#NULL!	#NULL!	#NULL!	#NULL!	35.7692	49.0385	40.8654	2	1
266	8	1	1	0	0	1	3	3	0	1	40	30	-10	0	1	0	0	0	2	#NULL!	#NULL!	#NULL!	#NULL!	#NULL!	30	4	4	100	100	100	100	100	100	100	100	1	4	4	2	1	#NULL!	1	#NULL!	#NULL!	#NULL!	#NULL!	#NULL!	2	1
267	8	#NULL!	0	0	0	2	1	1	0	5	40	42	2	1	1	0	0	1	1	2	1	3	3600	3600	27	1	3	50	100	75	75	100	25	75	71.4286	1	4	1	4	1	#NULL!	3	2	1	20.7692	20.7692	19.7802	2	0
268	8	#NULL!	0	0	0	2	4	#NULL!	#NULL!	4	20	40	20	0	0	0	0	1	2	#NULL!	#NULL!	#NULL!	1600	1600	30	4	1	75	75	50	50	50	25	50	53.5714	1	1	4	2	1	#NULL!	1	#NULL!	#NULL!	18.4615	18.4615	9.23077	1	0
269	8	#NULL!	0	1	0	2	3	3	0	2	20	20	0	0	1	0	0	0	2	#NULL!	#NULL!	#NULL!	2800	#NULL!	31	4	#NULL!	75	100	100	75	50	100	100	85.7143	1	4	1	2	1	#NULL!	1	#NULL!	#NULL!	32.3077	#NULL!	#NULL!	1	0
270	8	#NULL!	0	0	0	2	1	1	1	5	40	50	10	1	0	0	0	0	1	3	4	3	2600	3200	30	4	4	50	75	75	50	50	25	50	53.5714	1	3	6	4	1	#NULL!	3	3	1	15	18.4615	14.7692	2	0
273	8	#NULL!	0	0	0	2	1	4	0	1	40	41	1	1	0	0	0	0	2	#NULL!	#NULL!	#NULL!	4000	4050	30	2	4	100	100	75	75	50	75	75	78.5714	1	2	1	4	1	#NULL!	3	2	2	23.0769	23.3654	22.7955	2	0
274	8	#NULL!	0	0	0	2	1	3	0	1	32	40	8	0	1	0	0	0	1	1	4	0	3800	3800	30	1	2	0	50	50	25	50	25	0	28.5714	1	2	1	3	1	#NULL!	3	2	1	27.4038	27.4038	21.9231	1	0
275	8	2	0	0	0	2	3	#NULL!	0	1	40	40	0	0	1	0	0	1	1	2	5	0	#NULL!	#NULL!	20	4	1	100	75	100	100	75	75	75	85.7143	1	5	2	2	3	2	3	1	2	#NULL!	#NULL!	#NULL!	2	1
277	8	#NULL!	1	0	0	2	1	4	1	2	40	47	7	1	0	0	0	0	1	0	2	1	4200	#NULL!	33	1	4	50	75	50	25	50	75	50	53.5714	1	2	1	2	1	#NULL!	3	2	1	24.2308	#NULL!	#NULL!	2	0
278	8	1	0	0	0	2	4	#NULL!	#NULL!	4	39	39	0	0	1	0	0	0	1	1	2	3	5500	5500	30	4	1	100	75	75	100	75	100	100	89.2857	1	1	1	2	1	#NULL!	3	1	2	32.5444	32.5444	32.5444	2	1
279	8	1	1	0	0	1	1	4	1	2	30	30	0	0	0	1	0	0	1	0	0	3	6000	6000	30	4	4	100	100	100	75	75	100	100	92.8571	1	3	1	3	1	#NULL!	1	#NULL!	#NULL!	46.1538	46.1538	46.1538	1	1
280	8	4	0	0	0	1	1	2	1	3	48	48	0	0	0	0	0	0	1	3	3	3	#NULL!	#NULL!	30	4	4	50	75	50	50	50	50	25	50	2	2	1	3	2	1	3	1	1	#NULL!	#NULL!	#NULL!	2	1
281	8	#NULL!	0	0	0	1	1	1	1	5	36	45	9	0	0	0	1	0	2	#NULL!	#NULL!	#NULL!	8000	9000	30	4	4	75	75	75	50	50	75	75	67.8571	1	#NULL!	1	4	1	#NULL!	3	3	1	51.2821	57.6923	46.1538	1	0
282	8	3	1	0	0	2	1	3	0	1	22	20	-2	1	0	0	0	0	2	#NULL!	#NULL!	#NULL!	2007	2007	20	2	1	25	50	75	50	75	25	50	50	2	1	1	1	1	#NULL!	1	#NULL!	#NULL!	21.0524	21.0524	23.1577	1	1
283	8	3	1	0	0	1	1	1	0	3	30	35	5	0	0	0	0	1	1	4	1	3	5500	6000	30	4	4	75	75	75	75	100	75	75	78.5714	2	5	2	#NULL!	2	2	3	2	1	42.3077	46.1538	39.5604	1	1
286	8	#NULL!	1	0	0	2	1	5	0	5	22	33	11	0	0	0	0	1	1	1	1	1	1600	1600	30	2	0	50	75	50	50	25	25	25	42.8571	1	3	3	4	2	1	3	3	1	16.7832	16.7832	11.1888	1	0
287	8	#NULL!	0	0	0	1	1	3	0	1	15	18	3	0	1	1	0	0	2	#NULL!	#NULL!	#NULL!	2143	#NULL!	32	2	2	75	75	75	75	75	50	75	71.4286	#NULL!	#NULL!	1	1	1	#NULL!	1	#NULL!	#NULL!	32.9692	#NULL!	#NULL!	1	1
288	8	2	0	0	0	2	2	3	0	2	16	16	0	0	0	1	0	0	2	#NULL!	#NULL!	#NULL!	#NULL!	#NULL!	20	4	2	75	100	75	75	75	75	75	78.5714	1	1	1	3	1	#NULL!	1	#NULL!	#NULL!	#NULL!	#NULL!	#NULL!	1	1
290	8	#NULL!	0	0	0	2	3	3	0	5	32	35	3	0	1	0	0	0	2	#NULL!	#NULL!	#NULL!	3100	3100	29	1	0	50	100	75	75	50	75	75	71.4286	2	1	1	4	1	#NULL!	3	2	1	22.3558	22.3558	20.4396	1	0
294	8	#NULL!	0	1	0	2	1	3	0	3	40	50	10	1	0	0	0	0	1	1	1	0	4000	4000	24	2	0	25	50	75	0	75	75	50	50	1	1	1	3	1	#NULL!	3	1	1	23.0769	23.0769	18.4615	2	0
295	8	4	0	1	0	2	2	3	0	5	42.5	44	1.5	0	1	0	0	0	1	5	2	3	4500	4600	30	4	3	50	50	75	25	50	25	50	46.4286	1	2	1	4	3	2	3	3	2	24.4344	24.9774	24.1259	2	1
296	8	3	0	1	0	2	1	3	0	1	27.5	32.5	5	1	1	0	0	0	1	0	1	0	3782	3782	30	2	4	50	75	75	75	75	25	50	60.7143	1	4	4	4	1	#NULL!	1	#NULL!	#NULL!	31.7371	31.7371	26.8544	1	1
297	8	#NULL!	0	1	0	2	4	#NULL!	#NULL!	5	38.5	43	4.5	1	0	0	0	0	2	#NULL!	#NULL!	#NULL!	4473	4473	30	2	#NULL!	0	100	50	50	50	50	50	50	#NULL!	1	1	#NULL!	1	#NULL!	3	2	2	26.8112	26.8112	24.0054	2	0
299	8	#NULL!	0	0	0	2	2	5	0	5	30	50	20	0	0	0	0	1	1	4	2	3	2500	2900	23	1	0	0	50	75	50	50	75	25	46.4286	2	5	1	3	2	1	3	2	1	19.2308	22.3077	13.3846	1	0
300	8	5	0	1	0	2	1	3	0	1	20	25	5	1	0	0	0	0	1	1	1	2	1474	1732	28	2	4	25	75	75	0	50	25	50	42.8571	1	4	1	2	1	#NULL!	1	#NULL!	#NULL!	17.0077	19.9846	15.9877	1	1
301	8	2	0	1	0	1	1	1	0	5	24	26	2	1	0	0	0	0	1	0	2	3	2460	2800	27	2	3	50	75	75	75	50	25	50	57.1429	1	3	1	3	1	#NULL!	2	1	#NULL!	23.6538	26.9231	24.8521	1	1
302	8	3	1	1	0	2	3	3	0	2	20	25	5	1	0	1	0	0	1	3	3	3	2800	3100	14	2	1	50	100	50	50	50	25	50	53.5714	2	2	1	4	2	2	3	2	1	32.3077	35.7692	28.6154	1	1
303	8	3	0	1	0	2	1	4	0	2	25	26	1	0	1	1	0	0	2	#NULL!	#NULL!	#NULL!	3250	3250	30	1	4	50	50	100	25	50	75	50	57.1429	2	1	1	2	1	#NULL!	3	1	2	30	30	28.8462	1	1
304	8	3	0	1	0	2	1	3	0	1	24	24	0	1	0	0	0	0	1	1	0	1	3800	3800	30	2	0	75	50	75	50	50	100	50	64.2857	2	5	1	2	1	#NULL!	1	#NULL!	#NULL!	36.5385	36.5385	36.5385	1	1
305	8	4	0	1	0	1	1	4	0	4	40	48	8	1	1	0	0	0	2	#NULL!	#NULL!	#NULL!	3750	3750	28	4	4	0	50	25	25	25	50	50	32.1429	1	3	1	4	1	#NULL!	3	1	1	21.6346	21.6346	18.0288	2	1
306	8	#NULL!	0	1	0	1	1	2	0	2	40	60	20	0	1	1	0	0	1	0	4	3	5000	5000	30	4	4	100	100	100	100	100	75	100	96.4286	1	3	1	2	1	#NULL!	3	1	2	28.8462	28.8462	19.2308	2	0
307	8	#NULL!	0	1	0	1	4	#NULL!	#NULL!	2	30	30	0	0	1	1	0	0	2	#NULL!	#NULL!	#NULL!	3600	3600	28	2	3	75	75	100	75	75	50	100	78.5714	1	1	1	2	1	#NULL!	2	1	#NULL!	27.6923	27.6923	27.6923	1	0
308	8	#NULL!	0	1	0	1	#NULL!	3	0	3	40	44	4	1	1	0	0	0	1	1	1	1	5500	5800	30	2	2	0	75	50	0	50	25	25	32.1429	2	2	1	3	1	#NULL!	3	2	1	31.7308	33.4615	30.4196	2	0
309	8	#NULL!	0	1	0	2	1	1	0	3	40	45	5	1	0	1	0	0	1	1	1	0	4100	#NULL!	27	2	#NULL!	50	100	100	25	50	50	50	60.7143	2	4	1	4	1	#NULL!	3	1	1	23.6538	#NULL!	#NULL!	2	0
310	8	#NULL!	0	0	0	1	2	1	1	2	42	50	8	0	1	1	0	0	1	5	1	3	4800	5100	27	4	4	75	50	50	0	75	75	50	53.5714	1	3	1	4	3	2	3	3	1	26.3736	28.022	23.5385	2	0
312	8	#NULL!	0	0	0	2	1	3	0	1	30	35	5	1	0	0	0	0	1	2	2	0	3400	3400	28	2	2	25	0	25	0	0	25	25	14.2857	1	2	1	4	1	#NULL!	2	2	1	26.1538	26.1538	22.4176	1	0
313	8	#NULL!	0	1	0	2	1	1	0	5	40	50	10	1	0	1	0	1	1	5	1	3	4500	4500	30	4	4	50	75	50	50	50	50	50	53.5714	1	4	1	3	2	1	#NULL!	#NULL!	#NULL!	25.9615	25.9615	20.7692	2	0
314	8	2	0	1	0	2	2	3	0	5	42.5	45	2.5	1	1	0	0	0	1	5	3	0	4800	4800	27	4	4	75	100	75	75	75	50	75	75	1	4	1	2	3	2	3	1	#NULL!	26.0633	26.0633	24.6154	2	1
317	8	3	0	1	0	2	2	2	1	4	40	55	15	1	0	1	0	1	1	6	3	3	4200	4200	27	1	3	25	50	75	25	50	50	50	46.4286	2	2	1	4	2	1	3	3	1	24.2308	24.2308	17.6224	2	1
318	8	3	0	1	0	2	1	3	1	2	4	5	1	1	1	0	0	0	2	#NULL!	#NULL!	#NULL!	350	350	30	2	3	50	75	100	50	75	50	75	67.8571	1	5	1	1	1	#NULL!	1	#NULL!	#NULL!	20.1923	20.1923	16.1538	1	1
320	8	4	1	1	0	2	1	3	0	2	20	25	5	1	0	0	0	0	1	1	1	0	2100	2100	27	2	0	25	75	50	50	25	25	50	42.8571	2	1	1	3	1	#NULL!	3	3	1	24.2308	24.2308	19.3846	1	1
322	8	#NULL!	0	1	0	1	3	3	0	2	40	44	4	1	1	1	0	0	1	6	3	0	5400	6000	25	4	3	75	75	50	75	75	75	75	71.4286	2	5	1	2	2	2	2	1	#NULL!	31.1538	34.6154	31.4685	2	0
323	8	#NULL!	0	1	0	1	1	1	0	5	40	45	5	1	1	1	0	0	1	3	4	3	4800	6000	30	2	4	50	75	75	50	50	75	75	64.2857	1	3	1	4	1	#NULL!	3	1	1	27.6923	34.6154	30.7692	2	0
324	8	4	1	1	0	2	#NULL!	3	0	1	40	45	5	0	1	0	0	0	1	2	2	0	3500	3500	25	4	4	75	75	50	50	75	50	75	64.2857	1	4	1	4	3	1	3	3	1	20.1923	20.1923	17.9487	2	1
325	8	#NULL!	0	1	0	2	4	#NULL!	#NULL!	4	39.5	39.5	0	0	1	0	0	0	2	#NULL!	#NULL!	#NULL!	5662	5662	30	4	2	75	100	100	50	100	100	100	89.2857	2	5	1	2	1	#NULL!	3	1	2	33.0789	33.0789	33.0789	2	0
326	8	4	0	1	0	2	1	3	0	1	15	17	2	0	0	1	0	0	2	#NULL!	#NULL!	#NULL!	1624	1624	25	2	0	50	100	100	50	75	50	75	71.4286	1	1	1	1	1	#NULL!	2	1	#NULL!	24.9846	24.9846	22.0452	1	1
327	8	#NULL!	0	1	0	1	1	3	1	1	40	40	0	0	1	0	0	0	1	1	0	3	5000	5000	30	2	4	75	100	50	50	75	50	75	67.8571	1	1	1	3	1	#NULL!	3	2	1	28.8462	28.8462	28.8462	2	0
328	8	5	0	1	0	2	2	2	1	4	40	50	10	0	0	0	0	1	1	6	2	3	3400	3800	26	4	4	0	25	50	0	#NULL!	0	0	#NULL!	2	2	1	4	2	1	3	3	1	19.6154	21.9231	17.5385	2	1
329	8	#NULL!	0	0	0	1	2	2	1	4	40	50	10	1	0	0	0	1	1	7	4	0	6700	6763	29	4	4	50	75	75	50	50	50	75	60.7143	2	3	2	3	1	#NULL!	3	3	2	38.6538	39.0173	31.2138	2	0
330	6	#NULL!	0	1	0	2	2	3	1	2	40	40	0	1	1	1	0	0	1	5	2	0	5000	5400	25	4	4	75	25	75	50	75	50	50	57.1429	#NULL!	#NULL!	#NULL!	#NULL!	#NULL!	#NULL!	#NULL!	#NULL!	#NULL!	28.8462	31.1538	31.1538	2	0
331	8	3	0	1	0	2	1	1	0	5	23.5	25	1.5	1	0	0	0	0	1	1	1	3	2450	2800	28	4	3	75	100	50	75	50	25	50	60.7143	1	3	1	4	1	#NULL!	3	3	1	24.0589	27.4959	25.8462	1	1
332	8	#NULL!	0	0	0	2	2	1	1	4	40	50	10	0	0	0	0	1	1	7	3	1	3400	3400	27	2	3	0	25	0	0	50	0	25	14.2857	2	2	3	4	3	1	3	3	2	19.6154	19.6154	15.6923	2	0
333	8	2	1	0	0	1	1	1	0	5	30	35	5	1	0	1	0	0	1	6	1	3	9000	10500	30	4	4	100	100	100	100	100	100	100	100	1	3	1	3	1	#NULL!	3	1	2	69.2308	80.7692	69.2308	1	1
334	8	#NULL!	0	1	0	2	1	4	0	3	40	45	5	1	0	0	0	0	1	2	1	3	#NULL!	5500	26	1	4	75	100	100	50	50	75	75	75	1	3	1	4	2	1	3	2	1	#NULL!	31.7308	28.2051	2	0
335	8	#NULL!	0	1	0	2	1	3	0	2	20	25	5	0	0	0	0	1	1	4	1	2	#NULL!	#NULL!	28	2	2	50	50	25	0	75	75	50	46.4286	2	4	4	1	#NULL!	#NULL!	#NULL!	#NULL!	#NULL!	#NULL!	#NULL!	#NULL!	1	0
336	8	4	0	1	0	2	1	4	0	1	32	40	8	0	0	1	0	0	2	#NULL!	#NULL!	#NULL!	5700	5700	30	1	0	25	0	0	0	0	75	0	14.2857	1	1	1	4	1	#NULL!	3	3	2	41.1058	41.1058	32.8846	1	1
337	8	#NULL!	1	1	0	2	3	3	0	3	40	40	0	1	0	0	0	0	1	7	3	0	4650	4650	30	4	3	75	50	75	50	50	25	75	57.1429	1	5	1	2	2	2	3	2	2	26.8269	26.8269	26.8269	2	0
338	8	#NULL!	0	1	0	2	1	2	0	3	40	50	10	0	0	0	0	1	1	5	2	1	3750	4200	30	2	3	50	100	75	25	50	50	50	57.1429	2	2	1	4	1	#NULL!	3	2	1	21.6346	24.2308	19.3846	2	0
339	8	#NULL!	0	0	0	1	1	5	#NULL!	5	40	60	20	0	0	0	0	1	1	0	1	0	6400	6400	30	2	#NULL!	25	50	0	25	50	75	25	35.7143	1	4	4	4	2	1	3	3	1	36.9231	36.9231	24.6154	2	0
340	8	#NULL!	1	1	0	1	3	3	0	4	40	48	8	0	1	0	0	1	1	6	2	0	6600	6600	30	2	4	75	75	75	50	50	75	75	67.8571	1	2	1	4	2	#NULL!	3	2	#NULL!	38.0769	38.0769	31.7308	2	0
341	8	#NULL!	0	1	0	2	1	3	0	2	30	32	2	0	0	1	0	0	2	#NULL!	#NULL!	#NULL!	3700	3700	30	2	1	75	50	75	50	50	75	50	60.7143	2	3	1	3	1	#NULL!	2	1	#NULL!	28.4615	28.4615	26.6827	1	0
342	8	3	0	1	0	1	1	1	1	4	26	29	3	1	1	0	0	0	1	0	2	2	#NULL!	#NULL!	23	2	4	50	75	50	50	50	75	25	53.5714	1	4	1	3	2	1	2	1	#NULL!	#NULL!	#NULL!	#NULL!	1	1
343	8	2	1	0	0	2	1	3	1	2	35	37	2	0	1	0	0	0	1	0	2	0	7900	7900	25	2	2	75	50	50	25	50	75	75	57.1429	1	3	1	4	1	#NULL!	3	3	2	52.0879	52.0879	49.2723	1	1
344	8	#NULL!	0	1	0	1	1	4	0	1	30	35	5	0	1	0	0	0	1	0	#NULL!	2	3150	3200	24	2	1	0	75	50	0	0	0	0	17.8571	2	1	1	4	3	1	3	3	1	24.2308	24.6154	21.0989	1	0
346	8	#NULL!	0	1	0	2	2	3	0	1	40	36	-4	1	0	0	0	0	1	4	5	0	5450	5904	25	1	3	75	75	75	50	50	50	75	64.2857	2	4	1	2	1	#NULL!	1	#NULL!	#NULL!	31.4423	34.0615	37.8462	2	0
347	8	#NULL!	0	1	0	2	4	#NULL!	#NULL!	2	20	20	0	0	0	0	0	0	2	#NULL!	#NULL!	#NULL!	3600	3600	33	4	2	50	75	100	100	75	100	75	82.1429	1	3	1	2	1	#NULL!	3	1	2	41.5385	41.5385	41.5385	1	0
348	8	#NULL!	0	1	0	2	1	1	1	5	44	48	4	0	0	0	1	0	1	3	4	3	4800	5200	30	2	4	50	75	0	25	50	50	25	39.2857	1	3	2	4	1	#NULL!	3	3	1	25.1748	27.2727	25	2	0
349	8	2	0	1	0	2	1	3	1	3	20	21	1	0	1	0	0	0	2	#NULL!	#NULL!	#NULL!	2500	2500	30	4	3	75	100	75	75	75	75	100	82.1429	1	4	1	2	1	#NULL!	1	#NULL!	#NULL!	28.8462	28.8462	27.4725	1	1
352	8	#NULL!	0	1	0	2	2	1	0	3	40	50	10	0	0	0	0	1	1	7	3	1	3680	3800	29	2	3	25	75	75	25	50	25	50	46.4286	2	3	3	4	2	1	3	2	1	21.2308	21.9231	17.5385	2	0
353	8	#NULL!	0	1	0	#NULL!	1	4	1	2	40	40	0	0	1	0	0	0	1	1	2	1	4900	5000	28	4	2	50	50	50	50	50	50	25	46.4286	1	3	1	4	1	#NULL!	3	2	#NULL!	28.2692	28.8462	28.8462	2	0
354	8	#NULL!	0	0	0	2	3	3	0	1	40	40	0	1	0	0	0	0	1	6	2	1	3700	3900	25	4	2	50	100	50	75	75	75	75	71.4286	2	1	4	2	1	#NULL!	3	1	2	21.3462	22.5	22.5	2	0
355	8	3	0	1	0	2	1	3	0	2	24	28	4	0	0	0	0	1	1	1	1	3	3350	3750	30	2	0	50	75	75	25	75	50	75	60.7143	2	4	4	2	1	#NULL!	1	#NULL!	#NULL!	32.2115	36.0577	30.9066	1	1
356	8	#NULL!	0	1	0	2	2	3	0	2	45	43	-2	1	0	0	0	0	1	4	2	0	5000	5000	27	1	2	50	50	50	25	25	25	50	39.2857	1	5	1	3	2	1	3	2	1	25.641	25.641	26.8336	2	0
358	8	3	0	1	0	2	1	3	0	1	8	9	1	0	0	1	0	0	1	1	0	3	1065	1065	14	4	3	75	100	100	100	75	100	100	92.8571	1	1	1	1	1	#NULL!	1	#NULL!	#NULL!	30.7212	30.7212	27.3077	1	1
359	8	3	0	1	0	2	1	1	0	5	27	30	3	0	1	0	0	0	1	0	2	3	4124	4124	25	2	2	100	100	75	100	100	100	100	96.4286	1	4	1	4	1	#NULL!	3	3	2	35.2479	35.2479	31.7231	1	1
360	8	#NULL!	0	0	0	1	1	5	0	5	25	30	5	0	0	0	0	1	1	7	4	3	#NULL!	2800	10	2	0	0	100	50	50	25	50	50	46.4286	2	5	3	4	1	#NULL!	3	3	1	#NULL!	25.8462	21.5385	1	0
362	8	3	0	1	0	2	2	3	0	2	12	12	0	1	0	0	0	1	1	7	2	#NULL!	1388	1700	24	2	2	75	75	75	75	75	75	75	75	2	5	4	2	2	2	3	2	2	26.6923	32.6923	32.6923	1	1
363	8	#NULL!	0	1	0	2	1	3	0	2	30	33	3	0	1	0	0	0	1	0	3	2	3750	4400	30	2	4	75	75	75	75	75	75	75	75	2	3	1	4	1	#NULL!	1	#NULL!	#NULL!	28.8462	33.8462	30.7692	1	0
364	8	#NULL!	0	1	0	2	1	2	1	3	30	35	5	1	0	0	0	0	1	1	1	3	#NULL!	#NULL!	28	2	4	25	50	25	50	0	50	25	32.1429	1	3	1	4	1	#NULL!	3	1	1	#NULL!	#NULL!	#NULL!	1	0
366	8	#NULL!	0	1	0	2	3	3	0	1	40	45	5	1	0	0	0	0	1	7	2	0	3700	3700	26	2	2	50	75	75	25	50	75	50	57.1429	1	1	1	3	2	1	3	1	1	21.3462	21.3462	18.9744	2	0
367	8	#NULL!	0	1	0	2	2	3	0	2	33	36	3	0	0	0	0	1	1	4	2	3	3900	4200	24	4	4	75	75	50	50	50	50	50	57.1429	2	3	4	3	1	#NULL!	2	1	#NULL!	27.2727	29.3706	26.9231	1	0
369	8	4	0	1	0	2	1	1	1	5	24	24	0	1	0	1	0	0	1	0	2	2	2539	2539	27	2	2	50	75	50	25	50	25	50	46.4286	1	3	1	3	1	#NULL!	3	3	1	24.4135	24.4135	24.4135	1	1
370	8	#NULL!	0	1	0	2	4	#NULL!	#NULL!	3	40	40	0	0	1	0	0	0	2	#NULL!	#NULL!	#NULL!	4700	5500	30	#NULL!	#NULL!	75	100	75	75	75	100	100	85.7143	1	1	4	3	1	#NULL!	2	1	#NULL!	27.1154	31.7308	31.7308	2	1
371	8	4	0	1	0	2	1	3	0	2	27	27	0	1	1	1	0	0	2	#NULL!	#NULL!	#NULL!	4495	4585	32	4	2	25	50	75	25	25	50	50	42.8571	1	4	1	4	1	#NULL!	2	1	#NULL!	38.4188	39.188	39.188	1	1
372	8	3	0	0	0	2	1	3	0	3	25	28	3	1	0	0	0	0	1	1	1	0	3000	3200	30	2	1	75	100	75	50	75	25	50	64.2857	#NULL!	#NULL!	#NULL!	#NULL!	#NULL!	#NULL!	#NULL!	#NULL!	#NULL!	27.6923	29.5385	26.3736	1	1
373	8	#NULL!	0	1	0	2	4	#NULL!	#NULL!	3	34	34	0	0	1	0	0	1	2	#NULL!	#NULL!	#NULL!	4895	4895	30	2	1	50	50	100	0	75	50	50	53.5714	2	2	4	2	1	#NULL!	3	1	2	33.224	33.224	33.224	1	0
374	8	#NULL!	0	0	0	2	1	3	0	1	20	20	0	0	0	0	0	0	2	#NULL!	#NULL!	#NULL!	1850	1850	15	2	2	75	75	75	75	75	75	75	75	1	3	1	1	1	#NULL!	1	#NULL!	#NULL!	21.3462	21.3462	21.3462	1	0
375	8	#NULL!	0	1	0	1	2	5	0	5	30	40	10	1	1	0	0	0	1	7	1	3	4200	5000	25	2	0	50	75	75	75	50	75	50	64.2857	1	4	1	3	2	2	3	2	1	32.3077	38.4615	28.8462	1	0
376	8	#NULL!	0	1	0	2	4	#NULL!	#NULL!	1	40	40	0	0	0	0	0	0	2	#NULL!	#NULL!	#NULL!	6200	6300	30	4	0	75	25	100	50	50	100	75	67.8571	1	#NULL!	1	3	1	#NULL!	1	#NULL!	#NULL!	35.7692	36.3462	36.3462	2	0
377	8	#NULL!	0	1	0	2	1	2	0	2	25	30	5	1	0	0	0	0	1	1	1	2	2350	2650	30	2	3	25	50	75	50	50	0	25	39.2857	2	3	1	2	2	1	3	3	1	21.6923	24.4615	20.3846	1	0
378	8	#NULL!	0	0	0	#NULL!	4	#NULL!	#NULL!	3	20	30	10	0	0	0	0	0	2	#NULL!	#NULL!	#NULL!	1250	1250	20	3	0	100	75	100	75	75	25	75	75	1	1	1	2	1	#NULL!	1	#NULL!	#NULL!	14.4231	14.4231	9.61538	1	0
380	8	#NULL!	1	1	0	2	1	2	0	3	40	50	10	1	0	1	0	0	1	2	2	3	4700	5000	30	4	2	75	50	25	0	25	25	25	32.1429	2	2	1	3	1	#NULL!	3	2	1	27.1154	28.8462	23.0769	2	0
381	8	#NULL!	1	0	0	2	1	3	0	1	38	40	2	0	1	0	0	0	1	6	1	3	#NULL!	#NULL!	30	4	3	75	75	75	50	75	75	75	71.4286	1	3	1	2	1	#NULL!	3	1	2	#NULL!	#NULL!	#NULL!	2	0
382	8	#NULL!	0	1	0	2	3	3	0	4	40	40	0	0	0	0	0	0	1	5	2	3	5700	6050	30	4	3	50	75	75	50	75	100	100	75	1	2	4	#NULL!	2	2	2	1	#NULL!	32.8846	34.9038	34.9038	2	0
384	8	2	0	1	0	2	1	3	0	1	11.5	12.5	1	0	1	0	0	0	1	0	1	0	2076	#NULL!	28	1	2	75	100	75	50	75	75	75	75	2	3	1	2	1	#NULL!	1	#NULL!	#NULL!	41.6589	#NULL!	#NULL!	1	1
385	8	#NULL!	0	1	0	2	1	3	0	2	30	34	4	0	0	1	0	0	1	4	1	3	3900	4534	40	2	3	75	100	75	100	100	100	75	89.2857	1	2	1	2	2	2	3	2	2	30	34.8769	30.7738	1	0
386	8	#NULL!	1	0	0	2	1	2	1	4	40	43	3	0	1	0	0	0	1	0	1	2	5000	5180	30	4	2	75	75	100	100	100	100	75	89.2857	1	3	1	3	1	#NULL!	2	1	#NULL!	28.8462	29.8846	27.7996	2	0
387	8	3	0	0	0	2	3	3	1	2	24	30	6	1	0	0	0	0	1	7	2	0	2600	2600	12	4	3	50	75	75	50	50	75	75	64.2857	2	4	1	3	2	2	3	2	1	25	25	20	1	1
388	8	4	0	1	0	2	1	3	0	2	12	15	3	1	1	1	0	0	2	#NULL!	#NULL!	#NULL!	1320	1320	10	1	1	25	50	50	0	25	50	50	35.7143	2	3	1	3	1	#NULL!	3	2	1	25.3846	25.3846	20.3077	1	1
390	8	3	0	0	0	2	1	3	0	1	30	30	0	0	1	0	0	0	1	1	1	0	2900	2900	28	2	2	25	50	75	25	25	25	50	39.2857	2	2	1	1	1	#NULL!	1	#NULL!	#NULL!	22.3077	22.3077	22.3077	1	1
392	8	#NULL!	0	1	0	2	1	2	1	4	40	42	2	0	1	0	0	0	1	0	1	2	4800	5200	25	1	4	50	50	75	0	50	25	50	42.8571	1	5	1	4	1	#NULL!	3	1	1	27.6923	30	28.5714	2	0
393	8	#NULL!	0	1	0	2	1	3	0	1	32	34	2	1	0	0	0	0	1	0	1	0	4700	4700	32	2	0	50	75	75	25	50	50	25	50	2	1	4	2	1	#NULL!	3	1	1	33.8942	33.8942	31.9005	1	0
394	8	#NULL!	1	1	0	2	2	1	1	5	45	47	2	0	0	0	0	1	1	7	3	3	3800	4200	20	4	4	0	25	75	0	50	25	0	25	1	2	1	4	1	#NULL!	3	2	1	19.4872	21.5385	20.6219	2	0
396	8	#NULL!	0	0	0	2	3	4	0	1	16	20	4	0	0	0	0	1	1	0	2	0	1620	1620	28	4	1	25	25	75	0	25	0	50	28.5714	2	3	4	2	1	#NULL!	3	3	1	23.3654	23.3654	18.6923	1	0
397	8	#NULL!	1	0	0	2	1	1	1	3	24	28	4	1	0	1	0	0	1	6	4	1	2340	2340	28	2	0	25	50	75	0	25	75	25	39.2857	2	2	4	4	2	1	3	2	1	22.5	22.5	19.2857	1	0
399	8	#NULL!	1	0	0	2	1	3	0	1	35	36	1	1	0	0	0	0	1	2	1	3	5700	5700	30	1	0	25	50	100	0	50	75	25	46.4286	2	2	1	4	2	1	3	1	2	37.5824	37.5824	36.5385	1	0
400	8	#NULL!	0	1	0	2	2	1	0	5	40	42	2	0	1	0	0	0	2	#NULL!	#NULL!	#NULL!	5000	5000	25	4	2	75	75	75	50	50	50	75	64.2857	2	3	1	3	1	#NULL!	#NULL!	#NULL!	#NULL!	28.8462	28.8462	27.4725	2	0
401	8	#NULL!	0	1	0	2	2	3	0	1	45	60	15	0	0	0	0	1	1	7	5	0	5000	5000	30	1	0	50	75	75	50	50	50	50	57.1429	2	1	3	2	3	1	3	3	1	25.641	25.641	19.2308	2	0
402	8	3	0	1	0	2	1	3	0	2	20	22	2	1	0	0	0	0	2	#NULL!	#NULL!	#NULL!	2200	2250	25	2	0	25	100	75	25	50	50	50	53.5714	2	4	1	4	1	#NULL!	2	1	#NULL!	25.3846	25.9615	23.6014	1	1
403	8	#NULL!	0	1	0	2	1	3	0	1	40	42	2	0	1	1	0	0	2	#NULL!	#NULL!	#NULL!	5166	5166	30	2	3	75	100	75	50	75	75	75	75	1	4	1	2	1	#NULL!	3	1	1	29.8038	29.8038	28.3846	2	0
404	8	#NULL!	0	1	0	2	1	3	1	2	40	43	3	0	0	1	0	0	1	5	2	3	3800	4100	30	4	4	50	50	75	0	25	25	50	39.2857	2	2	1	3	2	2	3	2	2	21.9231	23.6538	22.0036	2	0
405	8	#NULL!	0	1	0	2	1	3	1	2	40	43	3	0	0	1	0	0	1	5	2	3	3800	4100	30	4	4	50	50	75	0	25	25	50	39.2857	2	2	1	3	2	2	3	2	2	21.9231	23.6538	22.0036	2	0
407	8	#NULL!	0	1	0	2	2	3	0	2	36	36	0	0	0	0	0	0	1	4	1	3	5000	5600	30	4	4	50	100	50	100	100	75	75	78.5714	1	3	4	4	#NULL!	#NULL!	1	#NULL!	#NULL!	32.0513	35.8974	35.8974	1	0
408	8	3	0	0	0	2	1	3	0	2	30	33	3	0	0	0	1	0	1	1	0	3	4500	4555	28	2	2	100	100	100	100	100	75	100	96.4286	1	3	4	1	1	#NULL!	1	#NULL!	#NULL!	34.6154	35.0385	31.8531	1	1
409	8	#NULL!	0	1	0	2	1	1	1	5	40	42	2	1	0	0	0	0	1	5	3	3	3800	3800	29	4	4	25	75	75	0	25	75	50	46.4286	1	3	1	4	1	#NULL!	3	2	1	21.9231	21.9231	20.8791	2	0
410	8	2	0	0	0	2	1	1	1	5	20	22	2	0	1	1	0	0	1	2	2	3	1750	1750	29	4	4	50	75	75	50	50	25	50	53.5714	1	3	1	4	1	#NULL!	3	1	1	20.1923	20.1923	18.3566	1	1
411	8	3	0	1	0	2	1	2	1	1	40	40	0	1	0	0	0	0	2	#NULL!	#NULL!	#NULL!	4500	4500	30	4	3	50	75	50	50	75	25	50	53.5714	1	3	2	3	1	#NULL!	3	1	1	25.9615	25.9615	25.9615	2	1
412	8	#NULL!	0	0	0	1	1	1	1	5	40	45	5	1	0	1	0	0	1	0	2	3	4400	5200	30	4	4	50	50	50	25	50	50	50	46.4286	1	3	1	4	1	#NULL!	3	2	1	25.3846	30	26.6667	2	0
413	8	#NULL!	0	0	0	2	1	3	0	1	8	10	2	0	0	1	0	0	2	#NULL!	#NULL!	#NULL!	520	600	#NULL!	2	0	50	50	75	25	0	50	50	42.8571	2	1	1	4	1	#NULL!	1	#NULL!	#NULL!	15	17.3077	13.8462	1	0
414	8	#NULL!	0	0	0	2	1	1	1	5	32	35	3	0	1	1	0	1	1	0	2	3	5400	5700	29	4	4	50	75	50	75	75	75	50	64.2857	1	4	1	4	1	#NULL!	3	3	1	38.9423	41.1058	37.5824	1	0
415	8	3	1	0	0	2	1	3	0	2	17.5	17.5	0	0	0	1	0	0	1	5	2	3	3600	4100	28	4	2	75	50	75	75	75	100	75	75	2	3	4	1	#NULL!	#NULL!	1	#NULL!	#NULL!	47.4725	54.0659	54.0659	1	1
416	8	3	1	1	0	2	1	3	0	3	24	26	2	1	1	0	0	0	1	0	1	2	3000	#NULL!	25	1	2	50	50	50	50	50	50	75	53.5714	1	2	1	#NULL!	1	#NULL!	1	#NULL!	#NULL!	28.8462	#NULL!	#NULL!	1	1
417	8	2	1	0	0	#NULL!	2	3	0	2	25	25	0	0	0	1	0	0	1	6	2	3	4000	4500	20	2	3	100	100	100	75	100	100	100	96.4286	1	4	1	2	2	2	3	2	2	36.9231	41.5385	41.5385	1	1
418	8	4	1	1	0	2	1	3	0	2	12.5	16	3.5	0	1	1	0	0	2	#NULL!	#NULL!	#NULL!	1935	1975	24	1	2	75	75	100	50	25	50	75	64.2857	2	1	666666	1	#NULL!	#NULL!	1	#NULL!	#NULL!	35.7231	36.4615	28.4856	1	1
420	8	2	0	1	0	2	1	2	0	3	20	22	2	0	0	1	0	0	1	1	1	1	2800	#NULL!	28	2	2	75	100	75	75	75	75	75	78.5714	1	3	1	3	1	#NULL!	2	1	#NULL!	32.3077	#NULL!	#NULL!	1	1
421	8	2	0	1	1	2	4	#NULL!	#NULL!	2	30	34	4	0	1	0	0	0	1	7	2	3	4500	4800	30	4	2	50	100	75	50	75	75	75	71.4286	1	3	1	2	1	#NULL!	1	#NULL!	#NULL!	34.6154	36.9231	32.5792	1	1
422	8	#NULL!	0	0	0	1	1	1	1	5	40	60	20	0	0	0	0	1	1	4	3	3	3500	3800	28	2	4	0	25	0	0	0	0	25	7.14286	1	2	6	4	2	1	3	3	1	20.1923	21.9231	14.6154	2	0
423	8	#NULL!	0	0	0	2	4	#NULL!	#NULL!	1	40	43	3	1	1	1	0	0	2	#NULL!	#NULL!	#NULL!	5000	6000	28	4	4	75	100	75	50	75	75	100	78.5714	1	3	1	4	1	#NULL!	3	2	2	28.8462	34.6154	32.2004	2	0
424	5	2	0	0	0	2	1	3	0	2	20	25	5	1	0	0	0	0	2	#NULL!	#NULL!	#NULL!	#NULL!	#NULL!	#NULL!	#NULL!	#NULL!	#NULL!	#NULL!	#NULL!	#NULL!	#NULL!	#NULL!	#NULL!	#NULL!	#NULL!	#NULL!	#NULL!	#NULL!	#NULL!	#NULL!	#NULL!	#NULL!	#NULL!	#NULL!	#NULL!	#NULL!	1	1
425	8	#NULL!	1	0	0	2	4	#NULL!	#NULL!	2	37.5	37.5	0	0	1	1	0	0	2	#NULL!	#NULL!	#NULL!	6638	6638	30	2	0	75	75	75	25	25	75	50	57.1429	1	1	1	2	1	#NULL!	2	1	#NULL!	40.8492	40.8492	40.8492	1	0
426	8	#NULL!	0	1	0	2	1	3	1	2	32	32	0	1	0	0	0	0	2	#NULL!	#NULL!	#NULL!	3660	3660	28	4	4	75	75	50	50	75	50	75	64.2857	#NULL!	3	5	3	1	#NULL!	2	1	#NULL!	26.3942	26.3942	26.3942	1	0
428	8	2	1	1	0	2	1	2	1	3	32	32	0	1	1	0	0	0	1	2	2	2	4571	5400	29	4	4	75	100	100	75	75	100	75	85.7143	1	3	1	3	1	#NULL!	3	1	2	32.9639	38.9423	38.9423	1	1
431	5	#NULL!	0	0	0	2	1	1	1	5	40	50	10	1	0	0	0	0	1	4	4	3	3700	4500	30	4	4	#NULL!	#NULL!	#NULL!	#NULL!	#NULL!	#NULL!	#NULL!	#NULL!	#NULL!	#NULL!	#NULL!	#NULL!	#NULL!	#NULL!	#NULL!	#NULL!	#NULL!	21.3462	25.9615	20.7692	2	0
432	8	3	0	0	0	1	4	#NULL!	#NULL!	3	40	50	10	0	0	0	0	1	2	#NULL!	#NULL!	#NULL!	6500	6500	30	2	#NULL!	75	75	75	50	75	75	75	71.4286	1	1	4	2	#NULL!	#NULL!	3	1	2	37.5	37.5	30	2	1
433	8	3	0	1	0	2	3	3	0	4	40	50	10	0	0	0	0	1	1	1	2	0	6180	6585	24	3	2	100	100	100	75	100	100	75	92.8571	1	5	4	4	3	1	3	3	1	35.6538	37.9904	30.3923	2	1
435	8	#NULL!	0	0	0	1	1	3	0	3	40	45	5	1	0	0	0	0	1	3	2	3	5200	5800	27	4	4	100	100	100	100	100	75	100	96.4286	2	3	1	2	1	#NULL!	#NULL!	#NULL!	#NULL!	30	33.4615	29.7436	2	0
436	8	2	0	1	0	2	4	#NULL!	#NULL!	3	19.2	19.2	0	0	0	0	0	0	1	0	0	3	3200	3200	30	4	3	50	75	75	50	75	100	75	71.4286	1	1	1	2	1	#NULL!	2	1	#NULL!	38.4615	38.4615	38.4615	1	1
437	8	2	0	0	0	2	1	3	0	1	40	80	40	1	0	0	0	0	1	7	4	0	4000	4000	36	4	3	50	50	50	#NULL!	75	25	75	#NULL!	2	2	4	2	3	2	3	3	2	23.0769	23.0769	11.5385	2	1
438	8	#NULL!	0	0	0	2	1	3	0	1	35	35	0	0	0	0	0	1	1	2	#NULL!	0	4250	4250	30	2	1	0	75	75	0	50	25	0	32.1429	2	1	4	2	1	#NULL!	2	2	2	28.022	28.022	28.022	1	0
440	8	#NULL!	0	0	0	2	1	4	0	1	32	35	3	0	1	0	0	0	2	#NULL!	#NULL!	#NULL!	4800	4800	25	2	0	75	50	50	25	100	50	50	57.1429	2	1	1	3	1	#NULL!	1	#NULL!	#NULL!	34.6154	34.6154	31.6484	1	0
441	8	2	0	0	0	2	4	#NULL!	#NULL!	4	39	40	1	0	1	0	0	0	2	#NULL!	#NULL!	#NULL!	4000	4000	30	4	1	75	100	100	100	100	75	75	89.2857	1	1	1	4	1	#NULL!	3	1	2	23.6686	23.6686	23.0769	2	1
442	8	3	0	0	0	2	1	3	1	1	25	27	2	0	1	0	0	0	1	0	1	2	3200	#NULL!	30	4	3	75	75	75	75	75	75	75	75	2	3	1	3	1	#NULL!	1	#NULL!	#NULL!	29.5385	#NULL!	#NULL!	1	1
443	8	1	1	0	0	2	1	3	1	1	34	34	0	1	0	0	0	0	1	1	#NULL!	3	2750	2800	30	2	2	25	25	25	25	25	25	25	25	1	5	1	2	1	#NULL!	1	#NULL!	#NULL!	18.6652	19.0045	19.0045	1	1
444	6	#NULL!	0	0	0	2	1	3	0	1	42	49	7	0	0	0	0	1	2	#NULL!	#NULL!	#NULL!	3600	3900	30	2	0	25	50	50	50	50	25	25	39.2857	#NULL!	#NULL!	#NULL!	#NULL!	#NULL!	#NULL!	#NULL!	#NULL!	#NULL!	19.7802	21.4286	18.3673	2	0
445	8	#NULL!	1	0	0	2	1	4	1	5	27	30	3	1	0	0	0	0	2	#NULL!	#NULL!	#NULL!	4050	4050	30	2	4	50	75	75	75	50	50	50	60.7143	1	1	1	4	1	#NULL!	3	2	1	34.6154	34.6154	31.1538	1	0
446	8	2	0	1	0	1	1	3	1	2	35	38	3	0	1	0	0	0	1	1	1	3	4800	5300	30	4	2	75	100	75	75	75	50	75	75	1	3	1	4	1	#NULL!	3	1	#NULL!	31.6484	34.9451	32.1862	1	1
447	8	#NULL!	0	0	0	1	1	3	1	1	40	#NULL!	#NULL!	0	0	1	0	0	2	#NULL!	#NULL!	#NULL!	3700	4200	30	4	4	50	50	50	50	50	25	50	46.4286	1	4	1	3	1	#NULL!	3	2	2	21.3462	24.2308	#NULL!	2	0
449	8	4	1	0	0	1	1	1	0	5	25	26	1	1	0	0	0	0	2	#NULL!	#NULL!	#NULL!	3800	#NULL!	25	2	3	50	50	50	25	75	25	50	46.4286	1	5	1	1	#NULL!	#NULL!	#NULL!	#NULL!	#NULL!	35.0769	#NULL!	#NULL!	1	1
450	8	#NULL!	0	1	0	#NULL!	1	4	1	2	38	50	12	1	0	0	0	0	1	#NULL!	#NULL!	0	5000	5000	30	2	3	0	50	0	0	0	0	0	7.14286	2	#NULL!	1	4	1	#NULL!	3	3	1	30.3644	30.3644	23.0769	2	0
452	8	#NULL!	0	0	0	1	4	#NULL!	#NULL!	5	39.2	45.5	6.3	1	1	0	0	0	2	#NULL!	#NULL!	#NULL!	5662	5662	30	4	0	50	75	75	50	50	100	25	60.7143	1	1	1	3	1	#NULL!	3	1	#NULL!	33.332	33.332	28.7168	2	0
453	8	#NULL!	0	0	0	2	1	1	1	5	40	48	8	1	0	0	0	0	1	4	4	3	3800	4300	29	2	4	50	100	0	0	50	25	25	35.7143	1	2	666666	4	1	#NULL!	3	3	1	21.9231	24.8077	20.6731	2	0
454	8	#NULL!	0	1	0	2	3	3	0	2	40	45	5	0	1	1	0	0	1	6	2	3	4100	4500	27	4	3	50	75	50	75	50	25	50	53.5714	1	4	1	3	2	1	3	3	1	23.6538	25.9615	23.0769	2	0
455	8	#NULL!	1	0	0	1	1	2	1	5	40	40	0	1	0	0	0	0	1	4	2	3	7000	#NULL!	30	4	4	100	100	100	100	100	100	100	100	1	4	1	2	1	#NULL!	3	1	2	40.3846	#NULL!	#NULL!	2	0
456	8	#NULL!	0	0	0	2	1	3	0	1	32	35	3	0	1	0	0	1	1	0	0	3	4000	4000	30	2	3	75	75	75	50	75	50	75	67.8571	2	4	1	3	1	#NULL!	1	#NULL!	#NULL!	28.8462	28.8462	26.3736	1	0
457	8	#NULL!	0	0	0	2	1	3	0	1	30	26	-4	0	0	1	0	0	2	#NULL!	#NULL!	#NULL!	2000	2000	20	1	0	25	75	75	50	25	0	50	42.8571	1	2	1	4	1	#NULL!	1	#NULL!	#NULL!	15.3846	15.3846	17.7515	1	0
458	8	#NULL!	0	0	0	2	1	1	1	5	40	40	0	1	0	0	0	0	1	5	1	3	3700	4000	29	4	#NULL!	50	50	50	50	50	75	50	53.5714	1	2	1	4	1	#NULL!	1	#NULL!	#NULL!	21.3462	23.0769	23.0769	2	0
459	8	4	0	0	0	2	1	4	1	1	16	30	14	0	0	0	0	1	1	1	0	0	3333	3333	30	4	2	75	75	75	75	75	75	50	71.4286	1	1	4	1	1	#NULL!	3	2	1	48.0721	48.0721	25.6385	1	1
460	8	1	0	0	0	2	1	3	0	1	30	30	0	0	0	0	0	0	1	1	1	0	3600	3600	15	2	1	75	75	75	75	75	75	75	75	1	1	4	1	1	#NULL!	1	#NULL!	#NULL!	27.6923	27.6923	27.6923	1	1
461	8	#NULL!	0	0	0	2	1	3	0	1	40	60	20	1	0	0	0	0	1	2	4	0	4000	4000	20	2	3	50	50	25	0	0	50	50	32.1429	2	1	666666	4	2	1	3	2	1	23.0769	23.0769	15.3846	2	0
462	8	4	0	0	0	2	1	3	1	1	30	30	0	0	0	0	0	0	#NULL!	#NULL!	#NULL!	#NULL!	4100	#NULL!	30	4	4	50	100	100	75	75	75	75	78.5714	1	3	1	3	1	#NULL!	3	2	2	31.5385	#NULL!	#NULL!	1	1
463	8	3	0	0	0	2	1	3	0	1	20	20	0	0	1	0	0	0	2	#NULL!	#NULL!	#NULL!	1900	1900	26	2	2	100	100	100	100	100	75	100	96.4286	1	1	1	2	1	#NULL!	1	#NULL!	#NULL!	21.9231	21.9231	21.9231	1	1
464	8	#NULL!	0	0	0	2	1	4	0	3	40	47	7	1	1	1	0	0	1	2	0	0	3700	3700	26	2	0	25	50	50	25	0	50	25	32.1429	2	2	1	4	1	#NULL!	3	2	2	21.3462	21.3462	18.1669	2	0
465	8	#NULL!	0	0	0	2	3	3	0	2	40	47	7	1	1	0	0	0	1	6	2	0	3500	3500	24	2	3	75	75	75	25	50	75	50	60.7143	#NULL!	2	1	4	2	1	3	2	1	20.1923	20.1923	17.1849	2	0
466	8	1	0	0	0	2	3	3	0	1	30	31	1	0	1	0	0	0	1	1	0	3	3340	3540	25	2	2	100	100	75	#NULL!	75	75	100	#NULL!	1	1	4	1	#NULL!	#NULL!	1	#NULL!	#NULL!	25.6923	27.2308	26.3524	1	1
469	8	3	1	0	0	2	2	3	0	1	40	50	10	0	0	0	0	1	1	7	6	#NULL!	4000	5000	30	4	3	50	50	75	50	75	25	75	57.1429	1	2	1	4	3	2	3	2	2	23.0769	28.8462	23.0769	2	1
470	8	#NULL!	1	0	0	2	3	3	0	3	40	60	20	0	1	1	0	0	1	7	2	0	5800	5800	24	2	2	50	50	25	0	25	100	50	42.8571	2	2	1	4	3	1	3	3	1	33.4615	33.4615	22.3077	2	0
472	8	1	1	0	0	2	1	1	0	3	30	45	15	0	1	1	0	0	1	4	2	3	3000	3300	28	2	1	25	50	50	25	25	25	25	32.1429	2	3	4	3	1	#NULL!	3	1	2	23.0769	25.3846	16.9231	1	1
474	8	#NULL!	0	0	0	2	1	3	0	2	30	30	0	1	1	0	0	0	1	1	1	3	#NULL!	#NULL!	20	4	2	75	75	75	50	50	75	75	67.8571	1	4	1	2	1	#NULL!	3	1	#NULL!	#NULL!	#NULL!	#NULL!	1	0
475	8	#NULL!	0	0	0	2	1	1	1	5	40	50	10	0	1	1	0	0	1	4	3	3	3700	5200	29	4	#NULL!	50	75	50	50	75	75	50	60.7143	1	3	1	4	1	#NULL!	3	2	1	21.3462	30	24	2	0
476	6	#NULL!	0	0	0	1	2	1	1	4	40	48	8	1	0	1	0	1	1	6	2	0	5000	5000	24	4	4	75	75	75	50	50	50	75	64.2857	#NULL!	#NULL!	#NULL!	#NULL!	#NULL!	#NULL!	#NULL!	#NULL!	#NULL!	28.8462	28.8462	24.0385	2	0
479	8	#NULL!	1	1	0	2	1	1	1	4	40	45	5	1	1	1	0	0	1	4	4	3	4000	5000	29	4	3	50	75	25	0	25	50	50	39.2857	1	3	1	4	1	#NULL!	3	2	1	23.0769	28.8462	25.641	2	0
481	8	4	0	0	0	1	4	#NULL!	#NULL!	3	39	45	6	1	0	1	0	0	2	#NULL!	#NULL!	#NULL!	#NULL!	#NULL!	30	4	3	50	75	50	#NULL!	75	75	50	#NULL!	1	1	666666	4	#NULL!	#NULL!	3	2	2	#NULL!	#NULL!	#NULL!	2	1
483	8	#NULL!	0	0	0	2	2	3	0	1	36	42	6	0	0	1	0	0	1	4	1	3	#NULL!	4500	30	4	4	75	50	75	50	75	75	50	64.2857	1	1	1	4	1	#NULL!	3	3	2	#NULL!	28.8462	24.7253	1	0
484	8	4	0	0	0	2	3	3	1	1	20	30	10	0	1	1	0	0	1	7	2	0	2200	#NULL!	24	4	4	75	100	50	75	75	75	100	78.5714	1	3	1	1	2	2	2	1	#NULL!	25.3846	#NULL!	#NULL!	1	1
485	8	#NULL!	0	0	0	2	1	3	0	2	30	35	5	0	1	1	0	0	1	1	0	0	2969	#NULL!	20	4	4	75	100	100	50	75	50	75	75	1	4	1	4	1	#NULL!	1	#NULL!	#NULL!	22.8385	#NULL!	#NULL!	1	0
486	8	#NULL!	0	0	0	1	2	1	1	4	40	50	10	1	0	0	0	0	1	7	2	3	7000	7800	30	4	4	75	75	75	75	75	50	75	71.4286	1	3	666666	4	2	2	3	2	2	40.3846	45	36	2	0
488	8	3	0	0	0	1	1	3	1	2	40	40	0	0	1	0	0	0	1	1	0	3	6000	6060	30	4	4	100	100	100	100	100	75	75	92.8571	1	3	1	3	1	#NULL!	3	1	2	34.6154	34.9615	34.9615	2	1
490	8	#NULL!	0	0	0	2	1	3	0	1	40	44	4	0	0	1	0	0	1	#NULL!	0	0	4000	4000	24	1	2	75	75	50	50	50	25	75	57.1429	1	1	1	4	2	1	3	2	1	23.0769	23.0769	20.979	2	0
491	8	#NULL!	0	0	0	1	1	3	0	1	40	40	0	0	1	0	0	0	1	4	3	0	3900	3900	28	2	2	75	75	75	75	75	50	75	71.4286	2	3	1	2	2	2	1	#NULL!	#NULL!	22.5	22.5	22.5	2	0
492	8	#NULL!	0	0	0	2	1	3	0	1	40	50	10	0	0	0	0	1	1	2	1	0	4200	4200	23	#NULL!	#NULL!	0	50	50	0	50	0	0	21.4286	#NULL!	3	4	4	1	#NULL!	3	3	1	24.2308	24.2308	19.3846	2	0
494	8	1	0	1	0	2	1	2	0	3	40	42.5	2.5	1	0	0	0	0	1	#NULL!	1	3	4000	5000	28	2	3	50	50	75	25	25	75	50	50	1	3	1	3	2	1	2	2	2	23.0769	28.8462	27.1493	2	1
495	8	#NULL!	0	0	0	1	3	3	0	1	39	45	6	1	0	0	0	0	1	7	4	0	3575	3575	32	2	2	75	100	100	75	75	75	75	82.1429	1	3	1	3	1	#NULL!	3	1	2	21.1538	21.1538	18.3333	2	0
497	8	#NULL!	0	0	0	2	1	4	0	2	32	32	0	1	0	0	0	0	1	0	1	1	3765	3815	36	2	2	50	100	100	100	50	75	75	78.5714	1	3	1	2	1	#NULL!	1	#NULL!	#NULL!	27.1514	27.512	27.512	1	0
498	8	#NULL!	1	0	0	2	3	3	1	4	40	40	0	0	1	1	0	0	1	2	3	3	5600	5600	30	4	4	50	75	75	50	75	75	75	67.8571	1	3	1	3	2	1	3	3	1	32.3077	32.3077	32.3077	2	0
499	8	2	0	0	0	1	1	3	0	2	27	28	1	0	1	0	0	0	2	#NULL!	#NULL!	#NULL!	4300	4500	28	#NULL!	2	75	75	100	100	100	75	75	85.7143	1	3	1	1	1	#NULL!	1	#NULL!	#NULL!	36.7521	38.4615	37.0879	1	1
500	8	4	0	0	0	2	1	1	0	3	40	60	20	0	0	0	0	1	2	#NULL!	#NULL!	#NULL!	3500	3500	28	3	2	25	0	0	0	25	0	25	10.7143	2	2	1	4	3	1	3	3	1	20.1923	20.1923	13.4615	2	1
501	8	3	0	0	0	2	1	3	0	1	30	35	5	0	0	1	0	0	1	1	1	3	3500	3900	28	2	0	25	100	75	25	75	50	50	57.1429	1	4	1	4	2	1	2	1	#NULL!	26.9231	30	25.7143	1	1
502	8	#NULL!	0	0	0	2	1	4	0	1	40	40	0	1	0	0	0	0	2	#NULL!	#NULL!	#NULL!	5000	#NULL!	28	2	2	100	100	100	75	100	100	75	92.8571	2	1	4	2	1	#NULL!	3	1	1	28.8462	#NULL!	#NULL!	2	0
504	8	#NULL!	0	0	0	2	1	1	1	5	40	40	0	1	1	0	0	0	1	7	4	3	3700	3700	29	4	#NULL!	50	75	75	50	50	75	75	64.2857	1	3	1	4	1	#NULL!	3	2	#NULL!	21.3462	21.3462	21.3462	2	0
506	8	1	1	0	0	2	3	3	0	2	35	33	-2	0	1	0	0	0	1	7	4	0	2700	2700	25	4	3	75	50	75	75	75	75	75	71.4286	1	4	1	2	2	2	2	1	#NULL!	17.8022	17.8022	18.8811	1	1
507	8	#NULL!	0	0	0	1	1	3	0	1	40	40	0	0	1	0	0	0	1	2	#NULL!	3	5200	5200	30	1	#NULL!	75	50	50	50	75	75	75	64.2857	1	1	1	3	2	#NULL!	3	2	1	30	30	30	2	0
508	8	3	1	0	0	1	1	4	1	4	24	25	1	1	0	0	0	0	2	#NULL!	#NULL!	#NULL!	4800	#NULL!	28	2	4	0	75	50	0	25	50	25	32.1429	1	3	1	4	1	#NULL!	3	1	2	46.1538	#NULL!	#NULL!	1	1
511	8	2	0	0	0	2	3	3	0	4	40	45	5	0	1	1	0	0	1	0	3	0	5500	5800	30	4	3	75	50	75	50	75	75	75	67.8571	1	2	1	4	2	1	3	2	1	31.7308	33.4615	29.7436	2	1
512	8	#NULL!	0	0	0	2	4	#NULL!	#NULL!	5	32	40	8	1	0	0	0	0	1	6	2	3	5500	6700	30	4	0	50	25	75	0	0	75	50	39.2857	2	3	3	#NULL!	1	#NULL!	3	3	1	39.6635	48.3173	38.6538	1	0
513	8	#NULL!	0	0	0	2	4	#NULL!	#NULL!	3	10	34	24	0	0	0	0	1	2	#NULL!	#NULL!	#NULL!	1200	1200	30	2	0	50	75	75	50	75	75	50	64.2857	1	2	4	2	1	#NULL!	1	#NULL!	#NULL!	27.6923	27.6923	8.1448	1	0
514	8	#NULL!	0	0	0	2	4	#NULL!	#NULL!	3	20	25	5	0	0	0	0	1	2	#NULL!	#NULL!	#NULL!	2301	2301	30	4	3	50	75	75	75	75	75	75	71.4286	1	3	4	2	1	#NULL!	1	#NULL!	#NULL!	26.55	26.55	21.24	1	0
515	8	4	0	0	0	2	1	3	0	3	25	24	-1	0	0	0	0	0	2	#NULL!	#NULL!	#NULL!	3000	3000	28	4	2	50	75	75	50	75	50	50	60.7143	2	3	1	3	1	#NULL!	3	1	2	27.6923	27.6923	28.8462	1	1
516	8	3	1	1	0	2	1	3	0	2	25	25	0	0	1	0	0	0	2	#NULL!	#NULL!	#NULL!	2916	#NULL!	30	2	1	25	25	50	0	0	25	25	21.4286	2	1	1	2	1	#NULL!	3	1	2	26.9169	#NULL!	#NULL!	1	1
517	8	#NULL!	0	1	0	1	3	4	1	4	48	55	7	0	0	1	0	0	2	#NULL!	#NULL!	#NULL!	7000	#NULL!	30	4	4	100	75	75	100	100	100	100	92.8571	#NULL!	3	2	2	1	#NULL!	3	3	2	33.6538	#NULL!	#NULL!	2	0
518	8	#NULL!	0	1	0	1	1	4	0	1	30	31	1	1	0	0	0	0	2	#NULL!	#NULL!	#NULL!	4500	4500	29	4	4	75	75	100	25	75	75	75	71.4286	2	3	1	4	1	#NULL!	3	2	2	34.6154	34.6154	33.4988	1	0
519	8	3	0	0	0	2	3	3	0	1	16	16	0	0	0	0	0	0	1	0	2	2	1300	1300	20	2	#NULL!	75	75	75	75	75	75	75	75	1	3	1	2	2	2	2	1	#NULL!	18.75	18.75	18.75	1	1
520	8	2	0	0	0	2	4	#NULL!	#NULL!	1	25	35	10	0	1	0	0	1	2	#NULL!	#NULL!	#NULL!	2400	2400	30	4	0	25	75	75	50	50	25	50	50	2	1	1	3	1	#NULL!	2	2	2	22.1538	22.1538	15.8242	1	1
523	8	2	1	0	0	1	4	#NULL!	#NULL!	3	39	45	6	0	1	0	0	0	2	#NULL!	#NULL!	#NULL!	6400	6900	30	4	1	75	75	75	75	75	100	75	78.5714	2	3	1	2	1	#NULL!	3	2	2	37.8698	40.8284	35.3846	2	1
524	8	#NULL!	0	0	0	2	1	3	0	1	30	30	0	0	0	0	0	0	2	#NULL!	#NULL!	#NULL!	3525	3525	26	#NULL!	4	50	75	100	50	75	50	50	64.2857	2	1	4	2	1	#NULL!	1	#NULL!	#NULL!	27.1154	27.1154	27.1154	1	0
526	8	#NULL!	0	1	0	1	3	3	0	2	33	35	2	0	0	0	0	1	1	4	2	3	3600	4500	25	4	2	100	75	75	50	75	75	75	75	1	5	4	4	2	2	1	#NULL!	#NULL!	25.1748	31.4685	29.6703	1	0
527	8	3	1	0	0	1	#NULL!	#NULL!	#NULL!	5	25	25	0	0	0	1	0	0	1	0	1	2	3890	3890	25	2	3	50	75	100	75	50	75	75	71.4286	1	4	1	3	1	#NULL!	3	2	2	35.9077	35.9077	35.9077	1	1
529	8	#NULL!	0	0	0	2	1	3	0	1	30	32	2	1	0	0	0	0	1	1	0	0	3250	3250	30	2	0	50	50	75	50	50	50	50	53.5714	1	2	1	3	1	#NULL!	2	1	#NULL!	25	25	23.4375	1	0
531	8	3	1	1	0	1	1	3	1	2	30	33	3	0	1	0	0	0	1	1	0	0	4350	4350	30	2	2	75	50	75	50	75	75	50	64.2857	2	1	1	4	1	#NULL!	3	1	2	33.4615	33.4615	30.4196	1	1
532	8	#NULL!	0	0	0	1	1	3	0	1	40	45	5	0	1	0	0	0	1	2	1	0	4500	4800	30	2	1	75	75	75	75	50	50	75	67.8571	2	4	1	3	2	1	3	1	2	25.9615	27.6923	24.6154	2	0
533	8	#NULL!	0	0	0	#NULL!	1	3	0	1	40	43	3	0	1	0	0	0	2	#NULL!	#NULL!	#NULL!	5000	#NULL!	29	4	4	50	75	75	0	25	50	50	46.4286	2	3	1	4	1	#NULL!	3	1	1	28.8462	#NULL!	#NULL!	2	0
534	8	#NULL!	0	1	0	2	1	3	0	3	30	32	2	0	0	1	0	0	2	#NULL!	#NULL!	#NULL!	3280	3330	28	#NULL!	4	50	50	75	50	75	50	50	57.1429	1	5	1	3	1	#NULL!	1	#NULL!	#NULL!	25.2308	25.6154	24.0144	1	1
536	8	3	0	0	0	2	1	3	0	1	20	20	0	0	1	0	0	0	1	2	#NULL!	1	3000	3000	25	2	3	50	50	75	50	75	75	50	60.7143	2	5	1	1	#NULL!	#NULL!	1	#NULL!	#NULL!	34.6154	34.6154	34.6154	1	1
537	8	#NULL!	1	1	0	2	1	4	0	1	32	33.5	1.5	1	1	0	0	0	2	#NULL!	#NULL!	#NULL!	3450	3550	30	2	4	50	50	25	50	75	75	50	53.5714	1	2	1	4	1	#NULL!	3	2	1	24.8798	25.601	24.4546	1	0
538	8	#NULL!	0	0	0	2	1	3	0	2	35	38	3	1	0	1	0	0	1	2	2	3	3000	3400	28	4	4	100	100	75	50	100	75	100	85.7143	2	3	1	2	1	#NULL!	3	2	2	19.7802	22.4176	20.6478	1	0
539	8	2	0	0	0	2	1	1	0	4	32	34	2	0	0	1	1	0	1	3	2	3	3200	4000	#NULL!	4	3	75	75	100	75	75	75	75	78.5714	2	5	4	4	#NULL!	#NULL!	3	2	2	23.0769	28.8462	27.1493	1	1
541	8	#NULL!	0	0	0	2	1	3	0	1	24	24	0	0	0	0	0	0	1	0	1	0	2650	#NULL!	25	2	1	0	75	75	25	50	25	50	42.8571	2	1	1	3	1	#NULL!	3	1	1	25.4808	#NULL!	#NULL!	1	0
543	8	4	0	0	0	2	3	3	0	1	35	42	7	1	0	0	0	0	1	7	3	0	3600	#NULL!	29	2	3	50	100	50	75	75	25	50	60.7143	1	5	1	2	3	2	3	1	2	23.7363	#NULL!	#NULL!	1	1
544	8	4	0	0	0	2	1	3	0	1	25	#NULL!	#NULL!	1	0	1	0	0	2	#NULL!	#NULL!	#NULL!	2700	2750	24	2	4	75	100	100	25	50	75	75	71.4286	2	3	4	1	1	#NULL!	3	3	1	24.9231	25.3846	#NULL!	1	1
545	8	#NULL!	0	1	0	2	1	3	1	2	32	#NULL!	#NULL!	0	1	0	0	0	1	2	#NULL!	3	3200	#NULL!	#NULL!	#NULL!	#NULL!	25	75	75	50	50	50	50	53.5714	2	1	4	3	1	#NULL!	1	#NULL!	#NULL!	23.0769	#NULL!	#NULL!	1	1
546	8	#NULL!	0	1	0	1	2	3	0	2	48	55	7	0	0	0	0	1	1	4	4	#NULL!	4100	4100	26	2	1	50	75	75	50	75	50	75	64.2857	2	2	#NULL!	#NULL!	#NULL!	#NULL!	3	2	#NULL!	19.7115	19.7115	17.2028	2	1
547	8	#NULL!	0	0	0	2	1	3	0	1	35	35	0	1	0	0	0	0	1	1	2	0	3200	3200	25	4	#NULL!	25	100	75	75	50	50	25	57.1429	1	3	1	4	2	2	3	2	2	21.0989	21.0989	21.0989	1	0
548	8	#NULL!	0	0	0	2	1	4	0	3	40	43	3	1	1	0	0	0	1	1	1	2	4100	#NULL!	27	2	3	75	100	100	75	100	75	100	89.2857	1	3	1	4	2	2	3	1	2	23.6538	#NULL!	#NULL!	2	0
549	8	3	0	0	0	2	1	2	0	3	40	45	5	1	1	0	0	0	1	4	4	2	4000	#NULL!	27	2	3	75	100	75	25	50	50	75	64.2857	1	2	1	4	3	2	3	1	1	23.0769	#NULL!	#NULL!	2	1
550	8	#NULL!	0	0	0	2	3	3	0	2	30	30	0	0	1	0	0	0	1	5	2	3	3000	3700	30	4	4	100	100	100	100	100	100	100	100	1	3	1	4	1	#NULL!	2	1	#NULL!	23.0769	28.4615	28.4615	1	0
551	8	#NULL!	0	0	0	1	3	3	0	3	40	55	15	1	1	1	0	0	1	7	3	0	4300	4400	28	4	3	50	75	75	25	50	25	75	53.5714	1	3	1	4	3	2	3	3	1	24.8077	25.3846	18.4615	2	0
552	8	3	0	0	0	1	1	1	0	4	20	23	3	0	0	0	0	1	1	2	1	3	3000	4300	35	4	3	75	100	75	75	75	75	75	78.5714	2	4	4	4	1	#NULL!	1	#NULL!	#NULL!	34.6154	49.6154	43.1438	1	1
558	8	#NULL!	0	0	0	2	1	3	0	3	26.2	28	1.8	0	1	1	0	0	1	0	2	3	1625	1800	24	2	4	50	75	75	50	100	25	50	60.7143	2	3	1	2	1	#NULL!	3	1	1	14.313	15.8544	14.8352	1	0
560	8	#NULL!	0	0	0	1	1	4	0	2	40	50	10	1	0	1	0	0	1	0	1	2	4500	4500	30	1	3	50	50	75	25	75	25	25	46.4286	1	2	1	3	2	2	3	2	1	25.9615	25.9615	20.7692	2	0
561	8	#NULL!	0	0	0	2	1	3	0	1	40	41	1	1	0	0	0	0	1	1	2	1	3900	4000	29	1	2	25	50	25	0	0	25	25	21.4286	1	3	1	3	2	1	2	2	1	22.5	23.0769	22.5141	2	0
562	8	1	0	0	0	2	1	3	1	1	25	28	3	0	1	0	0	0	1	0	0	1	2800	2900	30	4	2	25	100	75	75	75	25	50	60.7143	2	2	1	3	1	#NULL!	3	2	2	25.8462	26.7692	23.9011	1	1
563	8	2	0	0	0	1	1	3	0	1	20	20	0	0	1	0	0	0	1	1	1	0	2583	2583	28	4	1	75	100	50	75	50	50	75	67.8571	1	3	4	1	1	#NULL!	1	#NULL!	#NULL!	29.8038	29.8038	29.8038	1	1
564	8	3	0	0	0	2	1	3	0	1	20	25	5	0	1	1	0	0	2	#NULL!	#NULL!	#NULL!	1600	1700	20	2	0	25	0	75	0	50	50	25	32.1429	2	1	1	1	1	#NULL!	1	#NULL!	#NULL!	18.4615	19.6154	15.6923	1	1
565	8	4	0	0	0	2	3	3	0	4	28	34	6	0	0	0	0	1	1	0	1	0	2800	2800	25	4	1	75	50	100	50	100	50	75	71.4286	1	3	4	2	1	#NULL!	3	2	1	23.0769	23.0769	19.0045	1	1
566	8	#NULL!	0	0	0	1	1	3	0	2	25	34	9	0	0	1	0	0	2	#NULL!	#NULL!	#NULL!	2100	2100	23	1	0	#NULL!	50	50	0	25	25	25	#NULL!	2	2	3	4	3	1	3	3	#NULL!	19.3846	19.3846	14.2534	1	0
567	8	4	0	0	0	2	1	3	0	1	25	27	2	0	1	0	0	0	2	#NULL!	#NULL!	#NULL!	2190	2190	24	2	2	50	50	75	75	75	25	50	57.1429	1	3	1	2	1	#NULL!	3	1	2	20.2154	20.2154	18.7179	1	1
568	8	4	0	0	0	2	1	3	0	2	30	32	2	1	0	0	0	0	1	0	1	2	3500	#NULL!	25	4	3	50	50	75	25	50	50	50	50	1	2	4	3	1	#NULL!	3	1	1	26.9231	#NULL!	#NULL!	1	1
569	8	3	0	1	0	2	1	3	0	1	12	12	0	0	0	0	0	0	2	#NULL!	#NULL!	#NULL!	2080	2080	32	2	3	75	100	100	75	50	75	100	82.1429	2	4	4	1	1	#NULL!	1	#NULL!	#NULL!	40	40	40	1	1
570	8	4	0	0	0	2	1	3	0	2	20	23	3	1	0	0	0	0	1	1	0	0	2600	2650	25	4	#NULL!	25	0	50	0	0	75	0	21.4286	1	1	4	1	1	#NULL!	1	#NULL!	#NULL!	30	30.5769	26.5886	1	1
571	8	#NULL!	0	0	0	2	1	3	0	1	35	33	-2	0	0	0	0	0	2	#NULL!	#NULL!	#NULL!	3500	3500	25	4	3	75	100	100	100	100	75	100	92.8571	1	1	1	2	1	#NULL!	3	1	2	23.0769	23.0769	24.4755	1	0
572	8	2	0	0	0	2	1	2	0	3	40	40	0	0	0	0	0	0	1	1	1	0	3400	3400	25	1	0	50	100	100	75	50	25	75	67.8571	1	3	1	3	1	#NULL!	1	#NULL!	#NULL!	19.6154	19.6154	19.6154	2	1
573	8	1	0	0	0	2	1	3	0	2	30	30	0	0	1	0	0	0	1	0	1	0	3600	3644	30	2	0	75	75	100	75	75	75	75	78.5714	2	1	4	4	1	#NULL!	1	#NULL!	#NULL!	27.6923	28.0308	28.0308	1	1
574	8	#NULL!	0	0	0	2	1	3	0	1	40	40	0	0	1	0	0	0	2	#NULL!	#NULL!	#NULL!	3700	3700	26	2	3	75	75	75	75	75	50	75	71.4286	#NULL!	3	1	3	1	#NULL!	1	#NULL!	#NULL!	21.3462	21.3462	21.3462	2	0
575	8	2	0	0	0	2	1	3	0	1	37	40	3	1	1	0	0	0	1	2	1	0	4000	4000	25	1	0	50	75	50	50	50	50	50	53.5714	2	3	1	3	2	1	3	3	1	24.948	24.948	23.0769	1	1
576	8	#NULL!	0	0	0	2	1	2	0	2	40	44	4	0	1	0	0	0	1	1	0	1	3600	3600	28	2	4	75	100	75	75	100	100	75	85.7143	1	3	1	3	2	2	3	2	1	20.7692	20.7692	18.8811	2	0
577	8	#NULL!	0	0	0	2	3	3	0	2	40	42	2	0	1	0	0	0	1	6	2	0	3600	3600	27	4	2	75	100	75	100	100	50	75	82.1429	2	3	4	2	2	1	3	2	2	20.7692	20.7692	19.7802	2	0
578	8	3	1	0	0	1	3	3	0	2	35	37.5	2.5	0	1	0	0	0	1	7	2	3	5425	5425	30	4	3	75	75	50	100	100	100	75	82.1429	2	3	1	3	1	#NULL!	2	1	#NULL!	35.7692	35.7692	33.3846	1	1
579	8	3	0	0	0	2	3	3	0	2	20	23	3	0	1	1	0	0	1	3	2	3	2000	2150	25	2	1	50	50	75	50	75	50	50	57.1429	2	4	1	4	1	#NULL!	3	2	1	23.0769	24.8077	21.5719	1	1
580	8	3	0	0	0	2	1	3	0	1	25	25	0	0	0	0	0	0	2	#NULL!	#NULL!	#NULL!	4615	4665	30	2	0	75	75	100	75	75	100	75	82.1429	#NULL!	1	1	4	#NULL!	#NULL!	3	2	2	42.6	43.0615	43.0615	1	1
581	8	3	0	0	0	2	1	1	0	4	32	32	0	0	0	0	0	1	1	5	4	1	2400	3600	30	2	3	75	100	75	75	75	50	75	75	1	5	4	4	1	#NULL!	3	3	1	17.3077	25.9615	25.9615	1	1
582	8	2	0	0	0	2	1	4	0	3	36	36	0	1	1	0	0	0	2	#NULL!	#NULL!	#NULL!	3600	#NULL!	25	4	4	100	100	100	100	100	50	100	92.8571	1	3	1	4	2	2	3	3	2	23.0769	#NULL!	#NULL!	1	1
583	8	#NULL!	0	0	0	2	1	4	0	3	32	32	0	0	0	0	0	1	1	1	1	0	4000	4000	30	1	1	75	75	100	75	100	25	50	71.4286	2	3	2	2	1	#NULL!	1	#NULL!	#NULL!	28.8462	28.8462	28.8462	1	0
584	8	2	0	0	0	2	1	3	0	3	20	23	3	0	1	0	0	0	1	1	2	3	#NULL!	#NULL!	30	#NULL!	3	75	75	75	75	50	50	50	64.2857	#NULL!	3	1	3	1	#NULL!	3	1	1	#NULL!	#NULL!	#NULL!	1	1
585	8	2	0	0	0	1	1	4	0	2	24	28.5	4.5	1	1	0	0	0	1	1	2	3	2160	2160	16	4	4	100	75	100	100	100	75	75	89.2857	1	3	1	3	1	#NULL!	3	1	2	20.7692	20.7692	17.4899	1	1
587	8	#NULL!	1	0	0	2	1	3	0	1	24	25	1	0	1	1	0	0	2	#NULL!	#NULL!	#NULL!	2213	2213	25	2	2	100	50	100	75	75	50	75	75	1	5	1	2	1	#NULL!	1	#NULL!	#NULL!	21.2788	21.2788	20.4277	1	0
588	8	3	0	0	0	2	1	3	0	1	27	31	4	0	1	0	0	0	2	#NULL!	#NULL!	#NULL!	3800	3800	18	2	3	50	75	75	50	75	100	75	71.4286	1	3	1	3	1	#NULL!	3	1	1	32.4786	32.4786	28.2878	1	1
589	8	3	0	0	0	1	1	2	0	4	40	45	5	0	1	0	0	1	#NULL!	#NULL!	#NULL!	#NULL!	6000	6000	28	4	4	50	75	50	75	75	25	75	60.7143	1	3	1	4	1	#NULL!	3	2	1	34.6154	34.6154	30.7692	2	1
590	8	#NULL!	1	0	0	2	1	3	0	1	16	16	0	0	0	1	0	0	2	#NULL!	#NULL!	#NULL!	1700	1700	25	2	0	50	100	75	75	75	25	75	67.8571	2	1	1	1	1	#NULL!	1	#NULL!	#NULL!	24.5192	24.5192	24.5192	1	0
591	8	#NULL!	0	0	0	2	1	4	0	4	40	43	3	1	0	0	0	0	1	1	2	3	3700	3700	26	2	2	50	100	50	50	50	75	50	60.7143	1	3	1	4	3	1	3	2	1	21.3462	21.3462	19.8569	2	0
592	8	3	0	0	0	2	1	3	0	2	30	35	5	0	0	1	0	0	1	2	2	3	#NULL!	#NULL!	#NULL!	4	2	50	75	50	50	75	75	75	64.2857	2	3	1	3	1	#NULL!	2	1	#NULL!	#NULL!	#NULL!	#NULL!	1	1
593	8	#NULL!	1	0	0	2	1	3	0	1	35	35	0	1	1	0	0	0	2	#NULL!	#NULL!	#NULL!	3500	3500	29	2	#NULL!	50	75	100	50	75	75	75	71.4286	1	3	1	3	1	#NULL!	3	1	1	23.0769	23.0769	23.0769	1	0
594	8	#NULL!	0	0	0	2	3	3	0	1	40	60	20	0	0	0	0	1	1	2	2	0	4100	#NULL!	20	2	0	25	0	50	25	50	50	50	35.7143	2	2	4	#NULL!	3	2	3	3	2	23.6538	#NULL!	#NULL!	2	0
595	8	#NULL!	0	0	0	2	1	3	0	2	36	38	2	1	1	0	0	0	2	#NULL!	#NULL!	#NULL!	3600	3600	25	4	0	50	100	75	50	75	25	75	64.2857	1	5	1	3	1	#NULL!	3	1	2	23.0769	23.0769	21.8623	1	0
596	8	#NULL!	0	0	0	1	1	4	0	3	30	34	4	0	1	0	0	0	2	#NULL!	#NULL!	#NULL!	4000	#NULL!	25	2	4	100	100	100	100	75	75	75	89.2857	1	3	1	4	1	#NULL!	3	1	2	30.7692	#NULL!	#NULL!	1	0
598	8	3	0	0	0	2	1	3	0	1	15	19	4	0	0	1	0	0	2	#NULL!	#NULL!	#NULL!	1500	1500	20	2	1	25	50	100	0	100	25	50	50	2	2	5	2	1	#NULL!	2	1	#NULL!	23.0769	23.0769	18.2186	1	1
599	8	1	0	0	0	2	2	3	0	2	30	30	0	1	1	0	0	0	1	3	2	3	3250	3400	27	2	0	75	100	100	100	75	50	75	82.1429	1	3	1	2	1	#NULL!	2	1	#NULL!	25	26.1538	26.1538	1	1
600	8	#NULL!	0	0	0	2	2	3	0	2	40	42	2	1	1	1	0	0	1	0	4	2	3600	3600	30	2	4	100	100	100	50	50	75	75	78.5714	2	2	1	3	2	2	3	2	2	20.7692	20.7692	19.7802	2	0
603	8	3	1	0	0	2	1	3	0	1	25	25	0	0	0	0	0	0	1	1	0	0	3500	3658	27	4	4	50	75	75	75	75	75	50	67.8571	2	4	#NULL!	1	1	#NULL!	1	#NULL!	#NULL!	32.3077	33.7662	33.7662	1	1
604	8	#NULL!	0	0	0	2	1	3	0	2	32	34	2	0	0	0	0	1	2	#NULL!	#NULL!	#NULL!	2880	2880	25	2	0	75	75	75	50	50	50	75	64.2857	1	2	6	4	1	#NULL!	1	#NULL!	#NULL!	20.7692	20.7692	19.5475	1	0
605	8	2	1	0	0	2	1	2	0	2	49	40	-9	1	0	0	0	0	1	7	2	0	4200	5800	24	4	4	75	100	75	75	100	50	75	78.5714	1	4	1	2	3	1	3	3	1	19.7802	27.3155	33.4615	2	1
606	8	2	0	0	0	1	3	3	0	2	25	27.5	2.5	0	1	0	0	0	1	1	1	0	2600	#NULL!	19	2	2	75	100	75	50	75	50	50	67.8571	1	3	4	4	1	#NULL!	3	1	2	24	#NULL!	#NULL!	1	1
607	8	#NULL!	0	0	0	2	1	3	0	1	30	29	-1	1	1	1	0	0	2	#NULL!	#NULL!	#NULL!	3500	3500	26	2	0	75	100	100	50	75	25	75	71.4286	1	#NULL!	1	2	1	#NULL!	3	1	2	26.9231	26.9231	27.8515	1	0
608	8	#NULL!	0	0	0	2	3	3	0	1	20	22	2	0	1	0	0	0	1	1	1	0	2000	2000	26	4	2	100	100	50	100	100	100	100	92.8571	#NULL!	1	1	1	1	#NULL!	1	#NULL!	#NULL!	23.0769	23.0769	20.979	1	0
609	8	#NULL!	0	0	0	2	1	3	0	2	30	32	2	0	1	0	0	0	2	#NULL!	#NULL!	#NULL!	2350	2350	18	2	0	75	100	75	50	100	25	75	71.4286	1	3	4	2	1	#NULL!	3	1	2	18.0769	18.0769	16.9471	1	0
610	8	2	0	0	0	2	1	3	0	1	35	37	2	1	1	0	0	0	1	1	0	#NULL!	3637	3637	27	2	2	75	50	75	50	50	75	75	64.2857	1	1	1	2	1	#NULL!	3	2	2	23.9802	23.9802	22.684	1	1
611	8	#NULL!	0	0	0	2	1	3	0	1	30	30	0	0	0	0	0	0	1	1	1	3	3300	3300	28	2	4	75	100	75	75	75	75	75	78.5714	2	1	1	2	1	#NULL!	3	1	2	25.3846	25.3846	25.3846	1	0
612	8	3	0	0	0	2	#NULL!	3	0	2	40	42	2	1	0	0	0	0	1	5	1	0	4200	4200	24	2	3	50	100	75	50	75	50	75	67.8571	1	3	1	4	3	2	3	3	2	24.2308	24.2308	23.0769	2	1
613	8	3	0	0	1	2	1	3	0	1	20	20	0	0	0	1	0	0	2	#NULL!	#NULL!	#NULL!	#NULL!	#NULL!	24	4	2	50	50	50	50	25	50	25	42.8571	1	3	1	1	1	#NULL!	1	#NULL!	#NULL!	#NULL!	#NULL!	#NULL!	1	1
614	8	#NULL!	0	0	0	2	3	3	0	4	40	50	10	0	0	0	0	1	1	#NULL!	#NULL!	0	4000	4000	30	#NULL!	#NULL!	25	50	0	50	25	0	50	28.5714	1	2	1	#NULL!	#NULL!	#NULL!	3	3	1	23.0769	23.0769	18.4615	2	0
615	8	3	0	0	0	1	1	3	0	3	30	35	5	1	0	1	0	0	1	1	0	3	4800	#NULL!	30	4	3	50	75	50	75	75	75	75	67.8571	1	4	1	#NULL!	3	1	3	3	1	36.9231	#NULL!	#NULL!	1	1
616	8	#NULL!	0	0	0	#NULL!	3	3	0	2	39	45	6	0	0	1	1	0	1	0	2	2	3600	3800	20	1	2	50	25	75	50	75	50	50	53.5714	2	2	1	2	3	#NULL!	3	3	#NULL!	21.3018	22.4852	19.4872	2	0
619	8	3	0	0	0	2	1	1	0	4	40	40	0	0	0	1	0	0	1	3	2	3	4100	5100	29	2	3	100	100	25	25	75	75	75	67.8571	2	3	4	4	1	#NULL!	2	2	2	23.6538	29.4231	29.4231	2	1
620	8	#NULL!	0	0	0	#NULL!	1	3	0	1	40	40	0	0	0	0	0	0	1	1	0	0	4800	4850	28	4	3	75	75	75	50	50	25	75	60.7143	2	1	2	2	1	#NULL!	2	1	#NULL!	27.6923	27.9808	27.9808	2	0
621	8	#NULL!	0	0	0	1	3	3	0	2	40	70	30	0	0	0	0	0	1	7	4	3	#NULL!	#NULL!	24	4	0	100	100	100	100	100	100	100	100	1	2	1	2	3	2	3	2	2	#NULL!	#NULL!	#NULL!	2	0
625	8	4	0	0	0	1	1	3	0	1	45	50	5	0	0	1	0	0	1	7	3	3	5700	5700	24	2	2	100	100	75	75	100	75	50	82.1429	1	4	1	4	2	2	3	2	2	29.2308	29.2308	26.3077	2	1
626	8	2	0	0	0	2	2	3	0	2	25	25	0	0	1	0	0	0	1	1	3	3	2785	3076	27	#NULL!	#NULL!	75	100	100	75	75	75	75	82.1429	1	4	1	2	1	#NULL!	2	1	#NULL!	25.7077	28.3938	28.3938	1	1
627	8	3	0	0	0	2	1	3	0	1	20	20	0	1	0	0	0	0	2	#NULL!	#NULL!	#NULL!	1650	1650	24	2	0	50	100	75	75	75	0	50	60.7143	1	3	1	3	1	#NULL!	2	1	#NULL!	19.0385	19.0385	19.0385	1	1
628	8	3	1	0	0	2	3	3	0	2	10	13	3	0	0	1	0	0	2	#NULL!	#NULL!	#NULL!	1500	#NULL!	26	4	3	75	100	100	50	25	50	75	67.8571	1	2	4	1	#NULL!	#NULL!	1	#NULL!	#NULL!	34.6154	#NULL!	#NULL!	1	1
629	8	2	0	0	0	2	4	#NULL!	#NULL!	1	31.2	34	2.8	0	0	0	0	0	2	#NULL!	#NULL!	#NULL!	5886	6712	30	4	3	25	50	100	25	0	100	75	53.5714	2	1	5	1	1	#NULL!	1	#NULL!	#NULL!	43.5355	49.645	45.5566	1	1
630	8	3	0	0	0	2	2	3	0	1	30	35	5	0	1	0	0	0	1	0	2	0	4400	4400	24	2	0	75	100	75	75	75	75	75	78.5714	2	1	4	1	1	#NULL!	1	#NULL!	#NULL!	33.8462	33.8462	29.011	1	1
631	8	3	0	0	0	2	1	3	0	1	30	28	-2	0	1	0	0	0	2	#NULL!	#NULL!	#NULL!	4000	4000	25	4	1	75	50	50	50	75	50	75	60.7143	2	#NULL!	1	4	1	#NULL!	3	3	2	30.7692	30.7692	32.967	1	1
632	8	#NULL!	0	0	0	#NULL!	1	2	0	2	36.5	40	3.5	1	0	0	0	0	1	7	2	0	3112	3112	18	2	1	50	75	75	50	50	75	75	64.2857	1	2	2	2	2	#NULL!	3	3	#NULL!	19.6754	19.6754	17.9538	1	0
633	8	#NULL!	0	0	0	2	1	3	1	2	40	35	-5	1	0	0	0	0	1	1	0	0	4500	4500	24	2	1	50	100	50	25	50	25	50	50	1	2	1	4	2	1	3	1	1	25.9615	25.9615	29.6703	2	0
634	8	#NULL!	0	1	0	2	1	2	0	3	38	40	2	1	0	1	0	0	1	0	2	3	#NULL!	3710	32	4	4	75	75	100	50	75	100	75	78.5714	#NULL!	3	1	4	1	#NULL!	3	3	1	#NULL!	22.5304	21.4038	2	0
635	8	4	1	0	0	2	1	3	0	2	30	34	4	1	0	0	0	0	2	#NULL!	#NULL!	#NULL!	3694	3827	25	2	3	25	100	100	25	75	75	50	64.2857	2	2	1	4	1	#NULL!	2	1	#NULL!	28.4154	29.4385	25.9751	1	1
636	8	3	0	0	0	2	1	2	0	3	30	35	5	1	0	0	0	0	1	5	2	3	4078	4787	30	2	3	75	75	75	50	75	75	75	71.4286	2	3	1	4	1	#NULL!	2	1	#NULL!	31.3692	36.8231	31.5626	1	1
637	8	#NULL!	0	0	0	2	3	3	0	1	40	45	5	0	0	0	0	1	1	7	4	0	5700	5700	24	2	0	50	50	25	25	50	75	75	50	2	1	#NULL!	4	#NULL!	#NULL!	3	2	#NULL!	32.8846	32.8846	29.2308	2	0
638	8	#NULL!	0	0	0	2	1	3	1	1	40	45	5	0	1	0	0	0	1	0	1	3	7500	7550	30	4	4	25	75	75	75	75	100	50	67.8571	1	2	1	3	1	#NULL!	3	2	#NULL!	43.2692	43.5577	38.7179	2	0
639	8	#NULL!	0	0	0	1	1	3	0	2	30	40	10	0	0	1	0	0	1	1	1	1	3200	3200	28	1	3	50	50	75	50	75	50	75	60.7143	2	3	1	4	1	#NULL!	2	2	2	24.6154	24.6154	18.4615	1	0
640	8	2	0	0	0	2	4	#NULL!	#NULL!	3	32	32	0	0	1	0	0	0	1	0	1	2	4404	4404	30	4	3	75	75	75	75	75	75	75	75	1	1	1	2	1	#NULL!	1	#NULL!	#NULL!	31.7596	31.7596	31.7596	1	1
641	8	#NULL!	0	0	0	1	2	3	0	2	48	50	2	1	0	0	0	1	1	6	2	0	4000	4000	26	2	1	75	100	75	50	75	75	75	75	2	2	5	4	2	2	3	2	1	19.2308	19.2308	18.4615	2	0
642	8	3	0	0	0	2	1	3	0	1	30	35	5	0	0	1	0	0	1	7	4	2	3500	3800	25	4	2	25	50	50	25	25	50	50	39.2857	1	2	1	3	1	#NULL!	1	#NULL!	#NULL!	26.9231	29.2308	25.0549	1	1
643	8	#NULL!	0	1	0	2	4	#NULL!	#NULL!	3	40	50	10	0	0	0	0	0	1	2	#NULL!	2	4500	5000	#NULL!	2	4	25	75	25	0	50	75	25	39.2857	2	2	1	3	2	#NULL!	2	2	2	25.9615	28.8462	23.0769	2	0
644	8	1	1	0	0	1	1	4	1	5	40	50	10	0	0	0	0	1	1	1	1	0	9300	9300	30	4	4	25	50	25	0	0	50	25	25	2	1	4	2	#NULL!	#NULL!	3	1	2	53.6538	53.6538	42.9231	2	1
645	8	3	0	0	0	2	1	3	0	2	35	35	0	0	1	1	0	0	2	#NULL!	#NULL!	#NULL!	3750	3750	26	2	3	50	50	75	25	50	50	50	50	2	4	1	2	1	#NULL!	3	3	2	24.7253	24.7253	24.7253	1	1
646	8	3	0	1	0	2	1	3	1	2	21	21	0	1	0	0	0	0	2	#NULL!	#NULL!	#NULL!	2782	2782	30	4	4	50	75	100	50	50	75	25	60.7143	1	2	6	3	1	#NULL!	1	#NULL!	#NULL!	30.5714	30.5714	30.5714	1	1
647	8	3	0	0	0	1	3	3	1	4	40	45	5	1	0	0	0	0	2	#NULL!	#NULL!	#NULL!	8500	10000	30	4	4	100	50	50	75	75	100	50	71.4286	1	3	1	2	1	#NULL!	3	2	1	49.0385	57.6923	51.2821	2	1
648	8	#NULL!	0	1	0	2	2	1	1	4	40	42	2	0	1	0	0	0	1	6	3	0	3000	3000	20	2	4	75	50	75	50	75	25	75	60.7143	1	3	1	4	1	#NULL!	3	2	2	17.3077	17.3077	16.4835	2	0
650	5	3	0	0	0	2	#NULL!	#NULL!	#NULL!	1	15	17	2	1	0	0	0	0	2	#NULL!	#NULL!	#NULL!	1650	1650	30	2	#NULL!	#NULL!	#NULL!	#NULL!	#NULL!	#NULL!	#NULL!	#NULL!	#NULL!	#NULL!	#NULL!	#NULL!	#NULL!	#NULL!	#NULL!	#NULL!	#NULL!	#NULL!	25.3846	25.3846	22.3982	1	1
651	8	#NULL!	0	0	0	1	2	1	1	3	48	40	-8	0	0	0	0	1	1	7	4	0	4900	4900	25	2	3	25	50	75	25	50	50	50	46.4286	2	2	6	4	1	#NULL!	3	2	1	23.5577	23.5577	28.2692	2	0
653	8	2	0	0	0	2	1	2	0	3	30	32	2	1	0	0	0	0	1	0	0	0	3300	3300	30	2	2	75	100	100	50	75	50	75	75	1	3	1	2	1	#NULL!	3	1	1	25.3846	25.3846	23.7981	1	1
654	8	4	0	0	0	2	1	3	0	1	25	22	-3	1	0	0	0	0	1	4	4	0	2800	2800	20	#NULL!	2	75	50	75	50	75	50	75	64.2857	#NULL!	3	1	2	1	#NULL!	1	#NULL!	#NULL!	25.8462	25.8462	29.3706	1	1
656	8	#NULL!	0	0	0	2	1	3	0	1	35	40	5	1	0	0	0	0	1	0	2	0	3800	#NULL!	27	2	1	25	50	25	0	50	25	25	28.5714	2	1	1	3	1	#NULL!	3	3	1	25.0549	#NULL!	#NULL!	1	0
658	8	#NULL!	0	1	0	2	4	#NULL!	#NULL!	2	31.5	35.5	4	0	1	0	0	1	2	#NULL!	#NULL!	#NULL!	4545	4545	30	4	3	50	100	100	50	75	100	75	78.5714	1	1	3	2	1	#NULL!	1	#NULL!	#NULL!	33.2967	33.2967	29.545	1	0
659	8	3	0	0	0	2	3	3	0	2	40	40	0	0	0	0	0	1	1	7	3	0	5000	5000	30	2	0	0	25	100	25	25	100	25	42.8571	2	1	1	#NULL!	2	2	3	2	2	28.8462	28.8462	28.8462	2	1
660	8	#NULL!	0	0	0	2	2	1	0	5	30	32	2	1	1	0	0	0	1	5	2	3	4200	4700	24	2	0	75	75	75	50	50	75	75	67.8571	1	5	1	3	2	1	3	2	1	32.3077	36.1538	33.8942	1	0
661	8	2	0	0	0	1	1	4	0	3	40	50	10	0	0	0	0	0	1	1	0	1	5500	5550	24	2	2	50	75	100	50	0	50	75	57.1429	1	3	2	4	1	#NULL!	3	2	2	31.7308	32.0192	25.6154	2	1
662	8	#NULL!	0	0	0	2	1	3	0	1	35	36	1	0	1	0	0	0	1	0	0	0	4000	4000	30	2	1	75	75	50	25	50	50	50	53.5714	1	3	1	3	1	#NULL!	3	3	1	26.3736	26.3736	25.641	1	0
663	8	#NULL!	0	0	0	2	1	3	0	1	30	40	10	0	0	0	0	1	1	5	3	0	4000	4000	21	2	0	50	50	75	25	50	50	50	50	2	#NULL!	1	2	2	2	3	2	2	30.7692	30.7692	23.0769	1	0
664	8	1	0	0	0	2	1	3	0	1	25	30	5	0	0	1	0	0	2	#NULL!	#NULL!	#NULL!	4450	4450	25	4	1	50	75	50	25	25	50	50	46.4286	2	3	4	1	1	#NULL!	3	1	#NULL!	41.0769	41.0769	34.2308	1	1
665	8	2	0	0	1	1	4	#NULL!	#NULL!	4	30	35	5	1	0	0	0	0	#NULL!	#NULL!	#NULL!	#NULL!	5800	#NULL!	30	4	1	75	100	100	100	100	75	100	92.8571	1	1	1	2	1	#NULL!	2	1	#NULL!	44.6154	#NULL!	#NULL!	1	1
666	8	#NULL!	0	0	0	2	1	3	0	2	40	43	3	1	0	0	0	0	2	#NULL!	#NULL!	#NULL!	4300	4300	26	2	4	75	100	50	50	75	50	75	67.8571	1	1	1	4	1	#NULL!	3	3	1	24.8077	24.8077	23.0769	2	0
667	8	#NULL!	0	0	0	2	1	3	0	2	32	34	2	0	0	0	0	1	1	1	0	0	2300	2800	21	2	0	50	75	75	50	75	50	75	64.2857	2	1	4	4	1	#NULL!	2	1	#NULL!	16.5865	20.1923	19.0045	1	0
668	8	#NULL!	0	0	0	2	3	#NULL!	0	5	40.2	42	1.8	0	1	0	0	0	2	#NULL!	#NULL!	#NULL!	6858	7044	31	4	3	75	100	75	50	100	75	100	82.1429	2	#NULL!	666666	4	1	#NULL!	3	2	2	39.3685	40.4363	38.7033	2	0
669	8	3	0	1	0	2	1	3	0	2	20	25	5	1	0	0	0	0	1	0	1	0	#NULL!	#NULL!	20	1	3	50	50	25	50	50	75	50	50	1	#NULL!	4	4	1	#NULL!	3	3	2	#NULL!	#NULL!	#NULL!	1	1
671	8	#NULL!	0	0	0	2	2	5	0	4	40	55	15	0	0	1	0	0	1	5	2	3	2200	2700	15	1	2	75	75	75	75	75	75	75	75	1	3	1	4	2	1	3	3	1	12.6923	15.5769	11.3287	2	0
673	8	3	0	1	0	2	1	3	0	3	30	32	2	0	1	1	0	0	1	0	1	0	4600	4872	26	4	3	75	50	75	50	75	75	75	67.8571	1	4	1	2	1	#NULL!	3	2	2	35.3846	37.4769	35.1346	1	1
674	8	1	0	0	0	2	4	#NULL!	#NULL!	3	30	32.5	2.5	1	0	0	0	0	2	#NULL!	#NULL!	#NULL!	4500	4500	30	2	0	25	50	100	25	25	25	25	39.2857	#NULL!	1	1	2	1	#NULL!	1	#NULL!	#NULL!	34.6154	34.6154	31.9527	1	1
675	8	3	0	1	0	2	3	3	0	1	35	40	5	0	0	1	0	0	1	7	4	3	6500	7000	25	1	0	#NULL!	75	50	50	75	50	75	#NULL!	2	5	1	2	3	2	3	3	2	42.8571	46.1538	40.3846	1	1
676	8	#NULL!	0	0	0	#NULL!	1	3	0	1	43	43	0	1	1	0	0	0	1	4	2	3	5590	7390	30	4	3	100	100	75	100	100	100	100	96.4286	1	5	1	2	3	2	3	1	2	30	39.6601	39.6601	2	0
679	8	3	0	1	0	2	1	3	0	1	20	23	3	0	0	0	0	0	1	0	2	0	2300	#NULL!	30	2	0	25	50	75	50	50	50	50	50	2	3	4	1	2	2	2	1	#NULL!	26.5385	#NULL!	#NULL!	1	1
680	8	#NULL!	0	1	0	2	3	3	0	1	40	60	20	0	0	0	0	1	1	7	4	0	4800	4800	#NULL!	1	0	0	50	25	25	25	50	25	28.5714	2	2	4	4	3	1	3	3	1	27.6923	27.6923	18.4615	2	0
682	8	5	0	1	0	2	1	3	1	3	6	10	4	0	1	0	0	0	1	0	1	3	900	900	20	2	#NULL!	50	75	75	50	50	50	50	57.1429	#NULL!	3	1	3	1	#NULL!	2	1	#NULL!	34.6154	34.6154	20.7692	1	1
684	8	#NULL!	1	0	0	2	1	1	0	5	40	50	10	1	0	1	0	0	1	1	2	3	6082	6082	30	4	4	50	50	75	50	50	75	50	57.1429	1	4	1	4	2	1	3	3	1	35.0885	35.0885	28.0708	2	0
685	8	3	0	1	0	2	4	#NULL!	#NULL!	3	39.2	39.2	0	0	0	0	0	0	2	#NULL!	#NULL!	#NULL!	5700	5900	30	4	2	25	50	75	75	75	50	50	57.1429	1	1	1	2	1	#NULL!	3	1	2	33.5557	34.7331	34.7331	2	1
686	8	3	0	0	0	1	2	4	1	4	30	38	8	1	1	1	1	0	1	6	2	3	5600	6500	24	4	3	100	75	75	75	75	75	100	82.1429	1	5	1	4	3	2	3	2	2	43.0769	50	39.4737	1	1
688	8	#NULL!	1	0	0	1	3	3	0	2	32	40	8	0	0	0	1	0	1	6	3	2	5000	5300	32	1	4	75	75	50	100	100	75	75	78.5714	2	2	4	2	2	2	3	3	2	36.0577	38.2212	30.5769	1	0
689	8	#NULL!	1	0	0	2	2	3	0	2	40	42	2	1	1	1	0	0	1	4	2	2	5000	5300	30	4	2	50	50	50	25	25	50	25	39.2857	2	4	1	#NULL!	3	1	3	1	1	28.8462	30.5769	29.1209	2	0
690	8	3	1	1	0	1	1	3	1	1	20	20	0	0	0	0	0	0	1	0	1	#NULL!	3333	#NULL!	30	4	2	50	75	75	75	75	75	75	71.4286	1	4	#NULL!	3	1	#NULL!	1	#NULL!	#NULL!	38.4577	#NULL!	#NULL!	1	1
691	8	#NULL!	0	0	0	2	3	3	0	3	40	39	-1	1	0	0	0	0	1	1	2	0	5000	5000	28	2	1	75	100	100	100	75	75	75	85.7143	1	4	4	2	1	#NULL!	2	1	#NULL!	28.8462	28.8462	29.5858	2	0
692	8	3	0	0	0	1	1	3	1	2	50	#NULL!	#NULL!	0	0	0	0	1	1	5	2	0	7916	7916	30	4	2	50	#NULL!	75	75	75	75	50	#NULL!	1	1	1	2	#NULL!	#NULL!	3	3	2	36.5354	36.5354	#NULL!	2	1
693	8	#NULL!	0	1	0	2	1	3	0	1	8	8	0	1	0	0	0	0	1	2	4	0	5600	5600	27	1	0	75	50	50	50	50	75	75	60.7143	2	1	1	4	1	#NULL!	3	1	1	#NULL!	#NULL!	#NULL!	1	0
694	8	3	0	1	0	2	4	#NULL!	#NULL!	2	24	16	-8	0	0	1	0	0	1	1	#NULL!	0	#NULL!	#NULL!	24	2	#NULL!	50	100	75	50	50	50	75	64.2857	1	5	1	2	2	1	1	#NULL!	#NULL!	#NULL!	#NULL!	#NULL!	1	1
695	8	3	1	0	0	2	1	2	1	3	18	20	2	0	1	0	0	0	1	0	1	2	4000	4000	29	4	3	75	75	50	75	75	75	75	71.4286	1	4	1	4	1	#NULL!	1	#NULL!	#NULL!	51.2821	51.2821	46.1538	1	1
696	8	4	0	0	0	2	1	3	0	1	40	40	0	0	0	0	0	0	2	#NULL!	#NULL!	#NULL!	3000	3000	24	#NULL!	#NULL!	75	100	75	75	75	75	75	78.5714	2	1	4	2	1	#NULL!	3	1	2	17.3077	17.3077	17.3077	2	1
697	8	3	0	0	0	2	3	3	0	4	23	27	4	0	0	1	0	0	1	1	1	3	2367	2367	25	4	3	50	75	50	25	25	25	50	42.8571	1	4	1	3	1	#NULL!	3	3	#NULL!	23.7492	23.7492	20.2308	1	1
699	8	4	0	0	0	2	1	3	0	2	20	22	2	0	0	1	0	0	2	#NULL!	#NULL!	#NULL!	3465	3465	30	2	3	100	75	100	75	100	100	100	92.8571	1	4	1	1	1	#NULL!	1	#NULL!	#NULL!	39.9808	39.9808	36.3462	1	1
700	8	2	0	0	0	2	1	3	1	1	8	9	1	1	1	0	0	0	2	#NULL!	#NULL!	#NULL!	1435	1484	30	2	0	50	50	50	25	25	50	75	46.4286	2	3	1	1	1	#NULL!	1	#NULL!	#NULL!	41.3942	42.8077	38.0513	1	1
701	8	#NULL!	0	0	0	2	1	3	0	2	40	40	0	0	0	0	0	1	1	6	2	0	4500	4500	28	2	2	25	50	50	0	25	50	25	32.1429	2	1	4	2	2	1	3	2	1	25.9615	25.9615	25.9615	2	0
702	8	#NULL!	0	0	0	1	#NULL!	#NULL!	#NULL!	4	40	55	15	1	0	0	0	0	1	7	3	2	6200	6500	20	4	2	50	100	75	75	50	25	50	60.7143	1	2	1	4	3	1	3	2	1	35.7692	37.5	27.2727	2	0
703	8	#NULL!	0	1	0	2	1	3	1	3	30	35	5	1	0	0	0	0	2	#NULL!	#NULL!	#NULL!	#NULL!	#NULL!	28	2	3	50	75	50	50	75	50	50	57.1429	1	2	1	3	2	1	1	#NULL!	#NULL!	#NULL!	#NULL!	#NULL!	1	0
705	8	3	0	1	0	1	1	3	0	2	30	37.5	7.5	0	0	1	0	0	1	0	3	0	3600	3600	30	#NULL!	2	25	50	0	0	0	25	50	21.4286	2	5	1	1	1	#NULL!	1	#NULL!	#NULL!	27.6923	27.6923	22.1538	1	1
706	8	#NULL!	0	0	0	1	2	1	0	4	40	42	2	1	0	0	0	0	1	0	2	0	4800	4800	28	4	4	75	75	75	75	75	50	75	71.4286	1	5	1	4	2	2	3	2	2	27.6923	27.6923	26.3736	2	0
707	5	#NULL!	0	0	0	1	2	1	1	5	40	45	5	1	0	0	0	0	1	5	2	0	#NULL!	#NULL!	27	4	4	#NULL!	#NULL!	#NULL!	#NULL!	#NULL!	#NULL!	#NULL!	#NULL!	#NULL!	#NULL!	#NULL!	#NULL!	#NULL!	#NULL!	#NULL!	#NULL!	#NULL!	#NULL!	#NULL!	#NULL!	2	0
708	8	3	0	0	0	2	4	#NULL!	#NULL!	3	39	41	2	0	1	0	0	0	2	#NULL!	#NULL!	#NULL!	5928	5928	28	4	2	50	75	75	50	50	100	50	64.2857	1	1	1	2	1	#NULL!	1	#NULL!	#NULL!	35.0769	35.0769	33.3659	2	1
709	8	3	1	0	0	2	3	3	0	3	20	20	0	0	0	0	0	1	1	5	2	1	2250	2400	25	2	0	50	75	50	25	50	25	50	46.4286	2	3	4	2	2	1	3	2	1	25.9615	27.6923	27.6923	1	1
710	8	#NULL!	0	0	0	#NULL!	3	3	0	4	40	46	6	0	0	0	0	1	1	1	3	0	5300	5300	30	2	2	50	75	50	75	75	25	25	53.5714	1	1	4	#NULL!	1	#NULL!	2	2	1	30.5769	30.5769	26.5886	2	0
712	8	#NULL!	0	0	0	2	2	3	1	2	40	50	10	1	0	0	0	0	1	7	5	2	4100	5000	24	4	2	0	25	0	0	25	25	50	17.8571	1	4	1	3	3	2	3	3	1	23.6538	28.8462	23.0769	2	0
713	8	3	1	0	0	1	1	4	0	2	15	20	5	1	0	0	0	0	2	#NULL!	#NULL!	#NULL!	2225	#NULL!	20	4	3	75	50	75	0	50	75	50	53.5714	2	4	1	1	2	1	1	#NULL!	#NULL!	34.2308	#NULL!	#NULL!	1	1
714	8	#NULL!	0	0	0	#NULL!	2	3	0	3	40	60	20	1	0	0	0	0	1	7	1	#NULL!	4182	4182	29	4	#NULL!	100	100	50	100	100	100	100	92.8571	#NULL!	4	1	#NULL!	#NULL!	#NULL!	#NULL!	#NULL!	#NULL!	24.1269	24.1269	16.0846	2	0
715	8	4	0	0	0	2	2	3	0	2	19	#NULL!	#NULL!	0	0	0	0	1	1	4	2	0	1900	2000	22	2	#NULL!	50	50	50	25	50	75	50	50	2	4	1	4	2	2	3	3	2	23.0769	24.2915	#NULL!	1	1
718	8	#NULL!	1	0	0	2	1	3	1	2	40	45	5	0	0	0	1	0	1	7	2	3	3400	6000	31	4	#NULL!	75	75	75	50	75	100	75	75	2	#NULL!	5	4	2	1	3	3	1	19.6154	34.6154	30.7692	2	0
719	8	2	0	1	0	2	1	3	1	1	30	30	0	1	0	0	0	0	1	0	0	3	4500	4875	30	4	4	100	100	100	75	100	100	100	96.4286	1	4	1	2	1	#NULL!	1	#NULL!	#NULL!	34.6154	37.5	37.5	1	1
721	6	2	0	0	0	2	1	3	0	2	10	12	2	0	1	0	1	0	1	#NULL!	1	2	1250	#NULL!	25	4	#NULL!	75	100	75	75	75	75	75	78.5714	#NULL!	#NULL!	#NULL!	#NULL!	#NULL!	#NULL!	#NULL!	#NULL!	#NULL!	28.8462	#NULL!	#NULL!	1	1
722	8	#NULL!	0	1	0	2	1	3	0	1	28	32	4	0	0	1	0	0	1	0	0	2	2625	3231	30	4	4	50	75	50	75	75	0	75	57.1429	2	#NULL!	1	4	1	#NULL!	3	2	1	21.6346	26.6291	23.3005	1	0
723	8	#NULL!	0	0	0	1	1	1	1	4	40	50	10	0	0	0	0	0	1	5	4	3	11000	12500	30	4	4	75	100	75	75	75	100	75	82.1429	#NULL!	2	666666	4	1	#NULL!	3	1	2	63.4615	72.1154	57.6923	2	0
724	8	#NULL!	0	0	0	1	2	1	0	4	40	45	5	1	0	1	0	0	1	0	2	2	7300	7400	30	#NULL!	4	50	50	75	75	25	100	50	60.7143	1	4	1	#NULL!	1	#NULL!	3	1	2	42.1154	42.6923	37.9487	2	0
726	8	#NULL!	0	0	0	2	2	3	1	3	40	44	4	0	0	0	0	1	1	6	1	0	4250	4250	30	2	4	75	50	75	75	75	50	50	64.2857	2	2	4	4	3	2	3	3	2	24.5192	24.5192	22.2902	2	0
728	8	#NULL!	0	0	0	2	2	3	0	2	40	50	10	0	0	1	0	0	1	4	1	3	4000	4600	30	2	3	50	50	75	50	75	25	50	53.5714	2	2	1	3	2	1	3	2	2	23.0769	26.5385	21.2308	2	0
729	8	#NULL!	0	1	0	1	1	4	1	2	38	45	7	1	0	0	0	0	#NULL!	#NULL!	#NULL!	#NULL!	5000	5000	30	2	#NULL!	0	25	25	0	0	25	0	10.7143	2	3	1	4	1	#NULL!	3	#NULL!	1	30.3644	30.3644	25.641	2	0
730	8	3	0	0	0	2	1	4	0	2	12	14	2	1	0	0	0	1	1	#NULL!	0	0	1200	1200	#NULL!	4	#NULL!	#NULL!	75	100	50	100	75	75	#NULL!	1	1	6	#NULL!	1	#NULL!	2	1	#NULL!	23.0769	23.0769	19.7802	1	1
731	8	2	0	0	0	1	1	3	1	1	15	25	10	1	0	1	0	1	1	1	1	0	2795	#NULL!	30	2	3	#NULL!	75	75	25	50	50	25	#NULL!	#NULL!	2	1	1	1	#NULL!	1	#NULL!	#NULL!	43	#NULL!	#NULL!	1	1
732	8	#NULL!	1	0	0	2	3	3	0	3	40	55	15	0	0	0	0	1	1	1	6	0	6300	6300	28	2	3	50	50	0	0	50	75	50	39.2857	2	1	3	4	3	1	3	3	1	36.3462	36.3462	26.4336	2	0
735	8	#NULL!	0	0	0	2	1	2	1	5	40	42	2	1	0	0	0	0	1	4	4	0	3600	4800	29	4	4	0	75	25	25	50	25	25	32.1429	1	2	1	4	1	#NULL!	3	2	1	20.7692	27.6923	26.3736	2	0
736	8	#NULL!	0	0	0	2	1	2	0	2	36	36	0	0	1	0	0	0	1	1	2	2	4680	4680	30	4	2	75	100	75	100	75	75	100	85.7143	1	1	1	2	1	#NULL!	3	1	2	30	30	30	1	0
738	8	#NULL!	0	0	0	2	2	3	0	3	40	40	0	0	0	0	0	0	1	5	2	3	3800	4300	30	4	3	75	75	75	75	75	75	75	75	2	3	#NULL!	2	1	#NULL!	3	1	2	21.9231	24.8077	24.8077	2	0
739	8	#NULL!	0	0	0	2	2	1	0	3	42	44	2	1	0	0	0	0	1	5	1	2	3500	3860	26	2	2	25	50	75	25	0	25	50	35.7143	1	3	1	4	2	2	3	2	1	19.2308	21.2088	20.2448	2	0
740	8	#NULL!	0	0	0	2	1	3	1	1	20	20	0	1	1	0	0	0	1	0	1	0	1800	1800	28	4	4	75	100	75	100	75	50	75	78.5714	1	1	1	2	1	#NULL!	1	#NULL!	#NULL!	20.7692	20.7692	20.7692	1	0
742	8	#NULL!	0	0	0	#NULL!	1	3	0	2	38	38	0	0	1	0	0	0	2	#NULL!	#NULL!	#NULL!	6300	6300	30	4	4	75	100	75	75	50	75	75	75	#NULL!	3	1	#NULL!	1	#NULL!	2	1	#NULL!	38.2591	38.2591	38.2591	2	0
743	8	2	0	0	0	1	1	1	1	5	40	40	0	0	0	1	0	0	1	6	3	3	4200	7000	30	4	4	100	75	100	50	75	75	75	78.5714	1	3	1	4	1	#NULL!	2	1	#NULL!	24.2308	40.3846	40.3846	2	1
744	8	3	0	0	0	2	1	3	0	1	13	13	0	0	0	1	0	0	1	2	1	3	2400	#NULL!	30	2	0	75	100	75	50	75	75	75	75	2	1	4	1	2	2	2	1	#NULL!	42.6036	#NULL!	#NULL!	1	1
745	8	#NULL!	0	0	0	2	1	3	0	1	30	40	10	0	0	0	0	1	1	1	1	2	3000	3000	30	2	0	25	75	75	0	50	50	25	42.8571	2	1	4	2	1	#NULL!	2	1	#NULL!	23.0769	23.0769	17.3077	1	0
746	8	1	0	0	0	1	1	2	1	5	20	20	0	0	0	0	0	0	2	#NULL!	#NULL!	#NULL!	8000	8000	24	1	0	25	100	100	0	50	25	50	50	1	5	666666	2	1	#NULL!	#NULL!	#NULL!	#NULL!	92.3077	92.3077	92.3077	1	1
747	8	2	0	0	0	2	1	3	0	2	28	32.5	4.5	1	0	1	0	0	1	0	2	2	#NULL!	#NULL!	30	4	#NULL!	75	75	100	75	75	75	75	78.5714	1	#NULL!	1	2	1	#NULL!	1	#NULL!	#NULL!	#NULL!	#NULL!	#NULL!	1	1
748	8	2	0	0	0	2	3	4	0	3	32	35	3	0	1	0	0	0	1	1	2	0	5500	#NULL!	30	4	2	75	75	75	50	75	50	75	67.8571	1	5	1	2	1	#NULL!	3	1	2	39.6635	#NULL!	#NULL!	1	1
749	8	3	0	0	0	2	1	3	0	1	32	32	0	0	0	1	0	0	2	#NULL!	#NULL!	#NULL!	4032	#NULL!	26	4	2	75	100	100	75	100	50	75	82.1429	2	1	1	2	1	#NULL!	1	#NULL!	#NULL!	29.0769	#NULL!	#NULL!	1	1
750	8	4	0	0	0	2	1	3	0	1	10	10	0	0	1	0	0	0	1	0	1	0	800	800	30	#NULL!	1	50	100	75	75	50	50	50	64.2857	#NULL!	#NULL!	#NULL!	#NULL!	#NULL!	#NULL!	#NULL!	#NULL!	#NULL!	18.4615	18.4615	18.4615	1	1
751	8	#NULL!	0	0	0	2	1	2	0	5	40	46	6	0	0	1	0	0	1	2	2	2	4400	4600	29	4	3	25	75	25	75	50	0	50	42.8571	1	3	1	4	1	#NULL!	3	2	1	25.3846	26.5385	23.0769	2	0
752	8	#NULL!	0	1	0	1	1	3	0	3	#NULL!	45	41	1	0	0	0	0	1	1	1	1	5600	5800	30	2	2	25	50	0	#NULL!	0	25	50	#NULL!	2	3	1	3	#NULL!	#NULL!	3	2	1	#NULL!	#NULL!	29.7436	#NULL!	0
753	8	#NULL!	0	1	0	2	2	1	1	2	40	50	10	0	0	0	0	1	1	4	2	0	4300	4800	28	4	3	0	50	50	50	50	0	75	39.2857	2	3	4	4	3	1	3	3	1	24.8077	27.6923	22.1538	2	0
754	8	#NULL!	0	0	0	1	2	1	1	5	40	45	5	1	0	0	0	0	1	4	3	0	4200	4200	27	2	4	50	100	75	25	50	0	50	50	1	3	1	4	2	2	3	2	2	24.2308	24.2308	21.5385	2	0
755	8	#NULL!	0	0	0	2	1	2	1	5	40	45	5	1	0	0	0	0	1	4	4	3	4200	5000	29	4	2	50	50	50	50	50	25	25	42.8571	1	3	1	4	1	#NULL!	3	3	1	24.2308	28.8462	25.641	2	0
756	8	3	0	0	0	1	1	2	1	4	30	32.5	2.5	1	1	0	0	0	1	1	1	3	4250	4400	29	4	4	75	75	75	50	75	50	75	67.8571	1	5	1	4	2	2	3	2	2	32.6923	33.8462	31.2426	1	1
757	8	#NULL!	0	0	0	1	3	3	0	2	40	40	0	0	0	0	0	0	1	4	1	0	4650	4650	30	4	2	75	100	75	75	100	75	100	85.7143	1	4	1	2	1	#NULL!	2	1	#NULL!	26.8269	26.8269	26.8269	2	0
758	8	#NULL!	0	0	0	2	1	3	0	1	32	35	3	0	0	0	0	1	2	#NULL!	#NULL!	#NULL!	2905	2905	30	2	1	50	100	75	75	75	0	50	60.7143	1	1	4	2	1	#NULL!	2	1	#NULL!	20.9495	20.9495	19.1538	1	0
759	8	3	0	0	0	2	1	3	0	1	40	45	5	1	0	0	0	0	1	3	3	#NULL!	#NULL!	#NULL!	25	2	1	75	75	50	75	75	75	75	71.4286	1	1	1	2	1	#NULL!	3	1	2	#NULL!	#NULL!	#NULL!	2	1
760	8	#NULL!	0	0	0	2	3	3	0	2	40	40	0	0	0	0	0	0	1	4	2	0	4500	4500	30	4	2	0	100	75	50	75	75	25	57.1429	1	4	4	2	1	#NULL!	2	1	#NULL!	25.9615	25.9615	25.9615	2	0
763	8	3	0	0	0	2	1	3	1	1	16	16	0	0	0	0	0	0	2	#NULL!	#NULL!	#NULL!	1930	2030	30	2	#NULL!	75	100	100	100	75	75	75	85.7143	1	3	1	2	1	#NULL!	3	1	1	27.8365	29.2788	29.2788	1	1
764	8	1	0	0	0	2	3	4	1	3	40	38	-2	0	0	0	0	0	1	2	1	0	4010	4010	30	4	3	75	100	50	100	75	75	100	82.1429	1	4	1	2	1	#NULL!	1	#NULL!	#NULL!	23.1346	23.1346	24.3522	2	1
765	8	#NULL!	1	0	0	2	1	3	0	1	30	32	2	0	0	1	0	0	1	0	2	0	5000	5200	29	2	0	50	50	75	50	100	75	75	67.8571	1	1	4	1	1	#NULL!	2	1	#NULL!	38.4615	40	37.5	1	0
766	8	#NULL!	1	0	0	2	1	3	1	2	40	40	0	0	0	0	0	0	1	4	4	2	4700	4850	25	2	2	50	100	75	25	25	50	50	53.5714	1	3	1	2	1	#NULL!	2	1	#NULL!	27.1154	27.9808	27.9808	2	0
767	8	3	1	1	0	2	1	2	1	4	20	24	4	0	1	0	0	0	1	1	2	2	2500	#NULL!	38	2	2	50	75	75	50	25	25	75	53.5714	1	3	1	3	1	#NULL!	2	1	#NULL!	28.8462	#NULL!	#NULL!	1	1
768	8	4	0	1	0	2	1	3	0	1	20	25	5	0	1	0	0	0	1	1	1	2	2300	2300	30	2	2	75	100	75	75	75	50	50	71.4286	2	1	1	1	1	#NULL!	1	#NULL!	#NULL!	26.5385	26.5385	21.2308	1	1
770	8	#NULL!	0	0	0	1	1	3	1	1	40	42	2	0	1	0	0	0	2	#NULL!	#NULL!	#NULL!	7400	7400	30	4	3	100	100	100	75	50	100	75	85.7143	1	4	1	2	1	#NULL!	3	1	1	42.6923	42.6923	40.6593	2	0
771	8	#NULL!	0	0	0	2	2	1	0	3	30	45	15	1	1	0	0	0	1	1	2	3	2600	2800	21	2	0	75	100	75	50	50	50	50	64.2857	2	4	1	4	#NULL!	#NULL!	3	2	2	20	21.5385	14.359	1	0
772	8	4	0	0	0	2	1	3	0	1	11	12	1	0	0	1	0	0	#NULL!	#NULL!	#NULL!	#NULL!	1400	1400	20	1	0	25	25	75	25	25	75	25	39.2857	2	1	1	1	1	#NULL!	1	#NULL!	#NULL!	29.3706	29.3706	26.9231	1	1
774	8	2	0	0	0	2	#NULL!	#NULL!	#NULL!	2	20	20	0	0	0	0	0	1	2	#NULL!	#NULL!	#NULL!	2350	2350	29	4	2	25	50	75	25	25	25	50	39.2857	2	1	4	2	3	#NULL!	3	3	#NULL!	27.1154	27.1154	27.1154	1	1
775	8	#NULL!	0	0	0	2	2	2	1	4	40	45	5	1	1	0	0	0	1	5	2	3	3800	4100	30	4	2	75	75	75	50	75	100	75	75	2	#NULL!	1	4	1	#NULL!	3	1	#NULL!	21.9231	23.6538	21.0256	2	0
776	8	2	0	0	0	2	1	3	0	1	30	32	2	1	0	1	0	0	2	#NULL!	#NULL!	#NULL!	4128	#NULL!	30	1	2	50	50	75	50	25	50	75	53.5714	1	3	1	3	1	#NULL!	3	2	2	31.7538	#NULL!	#NULL!	1	1
777	8	#NULL!	0	0	0	1	1	4	1	2	40	45	5	0	0	1	0	0	1	0	1	0	5000	5000	31	2	4	75	50	75	50	50	25	50	53.5714	1	1	1	4	1	#NULL!	3	2	1	28.8462	28.8462	25.641	2	0
778	8	3	0	0	0	2	#NULL!	3	0	3	34	36	2	1	0	0	0	0	1	0	1	3	4500	4700	30	4	3	50	75	75	75	25	25	50	53.5714	1	3	1	2	1	#NULL!	3	2	2	30.543	31.9005	30.1282	1	1
779	8	5	0	0	0	2	1	4	0	1	38	38	0	0	0	0	0	1	2	#NULL!	#NULL!	#NULL!	4500	#NULL!	28	2	0	0	25	25	0	25	25	0	14.2857	2	1	4	2	1	#NULL!	1	#NULL!	#NULL!	27.3279	#NULL!	#NULL!	2	1
780	8	2	0	0	0	2	4	#NULL!	#NULL!	5	40	43	3	0	1	0	0	0	2	#NULL!	#NULL!	#NULL!	5000	5000	30	#NULL!	4	75	75	100	50	75	75	100	78.5714	1	3	1	2	1	#NULL!	3	1	2	28.8462	28.8462	26.8336	2	1
782	8	#NULL!	0	0	0	2	3	3	0	2	40	45	5	0	1	1	0	0	1	6	0	0	4500	4700	25	4	3	50	100	50	50	50	75	75	64.2857	2	5	1	2	2	2	3	2	2	25.9615	27.1154	24.1026	2	0
786	8	2	0	0	0	2	3	3	0	2	40	40	0	0	0	1	0	0	1	6	1	3	3200	3400	24	2	#NULL!	75	75	75	75	75	50	75	71.4286	2	3	1	2	1	#NULL!	#NULL!	#NULL!	#NULL!	18.4615	19.6154	19.6154	2	1
787	8	2	1	0	0	2	1	3	1	2	20	22	2	0	1	1	0	0	2	#NULL!	#NULL!	#NULL!	2600	2600	28	2	3	25	100	100	50	25	75	75	64.2857	2	1	1	1	1	#NULL!	1	#NULL!	#NULL!	30	30	27.2727	1	1
788	8	#NULL!	0	0	0	2	3	3	0	5	#NULL!	50	#NULL!	0	0	0	0	1	1	7	2	1	3800	4100	27	2	2	50	50	25	25	75	25	25	39.2857	1	2	3	4	3	1	3	3	1	#NULL!	#NULL!	18.9231	#NULL!	0
790	8	#NULL!	1	0	0	2	1	3	0	4	40	40	0	0	0	0	0	0	1	4	2	0	3600	3600	24	2	2	25	75	75	25	25	50	25	42.8571	2	4	1	#NULL!	1	#NULL!	2	1	#NULL!	20.7692	20.7692	20.7692	2	0
791	8	3	0	0	0	1	2	1	1	5	40	50	10	0	1	0	0	0	1	2	2	0	4000	4000	24	2	3	50	100	75	75	75	25	75	67.8571	1	4	1	3	2	2	3	2	2	23.0769	23.0769	18.4615	2	1
792	8	#NULL!	0	0	0	2	2	4	0	3	40	50	10	0	1	1	0	0	1	5	2	0	5500	5500	29	2	2	25	75	25	0	50	50	25	35.7143	2	3	1	4	2	1	3	3	1	31.7308	31.7308	25.3846	2	0
796	8	#NULL!	0	0	0	2	1	2	1	4	40	55	15	1	0	0	0	0	1	#NULL!	1	2	4700	4950	30	1	4	25	50	75	25	50	75	50	50	1	4	1	4	2	1	3	3	1	27.1154	28.5577	20.7692	2	0
798	8	1	0	0	0	1	1	3	1	1	44	40	-4	0	0	1	0	0	1	0	1	0	6250	9250	30	4	2	75	75	100	50	50	75	75	71.4286	1	3	1	2	1	#NULL!	3	1	2	32.7797	48.514	53.3654	2	1
799	8	#NULL!	0	0	0	2	4	#NULL!	#NULL!	1	39.5	41	1.5	1	0	1	0	0	2	#NULL!	#NULL!	#NULL!	5760	5890	30	4	#NULL!	75	75	75	75	75	100	75	78.5714	1	#NULL!	1	2	1	#NULL!	2	1	#NULL!	33.6514	34.4109	33.152	2	0
800	8	3	1	0	0	1	1	3	0	1	30	35	5	0	0	0	0	1	1	4	1	3	4500	4600	24	4	4	75	100	100	100	75	75	75	85.7143	1	2	2	2	1	#NULL!	3	1	2	34.6154	35.3846	30.3297	1	1
801	8	#NULL!	0	0	0	2	1	3	1	1	40	43	3	0	1	0	0	0	#NULL!	#NULL!	#NULL!	#NULL!	5800	#NULL!	30	4	3	50	100	50	50	50	100	100	71.4286	2	1	1	2	1	#NULL!	3	1	1	33.4615	#NULL!	#NULL!	2	1
802	8	1	1	0	0	2	1	3	0	1	19	21	2	1	1	0	0	0	2	#NULL!	#NULL!	#NULL!	2500	2500	20	4	0	100	100	100	75	100	75	100	92.8571	1	3	1	1	1	#NULL!	1	#NULL!	#NULL!	30.3644	30.3644	27.4725	1	1
804	8	3	0	0	0	2	1	3	0	2	28	28	0	0	0	0	1	0	1	1	0	0	3200	3200	30	2	3	50	100	50	75	75	50	50	64.2857	2	#NULL!	4	4	1	#NULL!	3	1	2	26.3736	26.3736	26.3736	1	1
805	8	2	0	0	0	2	1	3	0	2	23	24	1	0	0	0	0	1	1	0	1	0	3300	3300	35	2	1	100	75	100	75	75	75	100	85.7143	1	5	1	1	1	#NULL!	1	#NULL!	#NULL!	33.1104	33.1104	31.7308	1	1
806	8	3	0	0	0	2	1	3	0	3	30	#NULL!	#NULL!	0	0	0	0	0	1	4	4	0	5000	5000	25	2	1	50	50	100	0	75	100	50	60.7143	2	3	4	2	1	#NULL!	1	#NULL!	#NULL!	38.4615	38.4615	#NULL!	1	1
807	8	1	0	0	0	1	3	3	0	2	32	40	8	0	0	0	0	1	1	0	3	0	3500	#NULL!	29	4	2	100	100	75	75	75	50	100	82.1429	1	5	4	#NULL!	3	2	2	2	2	25.2404	#NULL!	#NULL!	1	1
808	8	2	0	0	0	1	1	2	0	2	40	45	5	1	1	1	0	0	1	0	1	3	4500	4500	30	4	3	100	100	100	100	100	50	75	89.2857	1	3	1	4	2	2	2	1	#NULL!	25.9615	25.9615	23.0769	2	1
809	8	3	1	0	0	2	3	3	0	1	38	38	0	0	1	0	0	0	1	7	3	0	4000	4000	23	4	2	75	75	50	75	75	50	75	67.8571	2	3	4	2	1	#NULL!	2	1	#NULL!	24.2915	24.2915	24.2915	2	1
811	8	#NULL!	0	0	0	2	1	3	0	1	36.5	36.5	0	1	0	0	0	0	1	1	1	2	4255	4400	30	1	#NULL!	50	75	75	25	25	50	50	50	2	1	1	2	#NULL!	#NULL!	2	1	#NULL!	26.902	27.8188	27.8188	1	0
812	8	#NULL!	0	0	0	1	1	1	1	2	43.5	50	6.5	0	0	0	0	1	1	4	2	3	5200	5800	28	2	3	75	75	75	75	75	75	75	75	2	1	4	4	2	2	3	3	1	27.5862	30.7692	26.7692	2	0
814	8	#NULL!	1	0	0	2	1	3	0	1	30	30	0	1	0	0	0	0	1	0	2	0	4500	4500	30	2	3	50	75	100	75	75	25	50	64.2857	2	#NULL!	1	2	1	#NULL!	1	#NULL!	#NULL!	34.6154	34.6154	34.6154	1	0
816	8	3	1	0	0	1	1	1	1	5	30	60	30	0	0	1	0	0	1	1	2	2	6300	7100	30	2	3	50	100	50	50	25	25	50	50	1	3	1	4	1	#NULL!	3	2	1	48.4615	54.6154	27.3077	1	1
817	8	#NULL!	0	0	0	2	1	1	0	5	20	27	7	0	0	0	0	1	1	5	4	0	1670	1670	18	2	0	100	75	50	50	50	25	50	57.1429	2	3	4	4	1	#NULL!	3	1	1	19.2692	19.2692	14.2735	1	0
818	8	4	0	0	0	#NULL!	1	3	0	2	40	45	5	0	0	0	0	1	1	0	1	2	4500	4850	30	2	2	25	50	50	25	50	25	25	35.7143	2	3	#NULL!	4	1	#NULL!	3	3	1	25.9615	27.9808	24.8718	2	1
820	8	1	0	0	0	2	1	3	0	2	12	12	0	0	1	1	0	0	2	#NULL!	#NULL!	#NULL!	#NULL!	#NULL!	#NULL!	2	1	50	100	75	0	50	25	50	50	2	5	#NULL!	2	1	#NULL!	1	#NULL!	#NULL!	#NULL!	#NULL!	#NULL!	1	1
821	8	3	0	0	0	2	#NULL!	#NULL!	#NULL!	1	#NULL!	#NULL!	#NULL!	0	1	0	0	0	2	#NULL!	#NULL!	#NULL!	#NULL!	#NULL!	#NULL!	#NULL!	#NULL!	50	75	75	75	75	25	50	60.7143	2	2	1	2	1	#NULL!	1	#NULL!	#NULL!	#NULL!	#NULL!	#NULL!	#NULL!	1
822	8	1	0	0	0	#NULL!	3	3	0	4	30	30	0	0	0	1	0	0	1	2	1	0	6000	6500	30	4	#NULL!	50	75	50	50	50	50	50	53.5714	2	4	2	2	1	#NULL!	1	#NULL!	#NULL!	46.1538	50	50	1	1
823	8	2	0	0	0	1	1	3	0	3	28	32	4	0	0	1	0	0	1	0	1	2	5375	#NULL!	30	4	4	100	100	75	100	75	75	75	85.7143	1	3	1	3	1	#NULL!	2	1	#NULL!	44.2995	#NULL!	#NULL!	1	1
824	6	#NULL!	1	0	0	2	1	3	1	1	18	20	2	0	1	0	0	0	2	#NULL!	#NULL!	#NULL!	2652	#NULL!	31	2	0	50	25	50	25	50	50	25	39.2857	#NULL!	#NULL!	#NULL!	#NULL!	#NULL!	#NULL!	#NULL!	#NULL!	#NULL!	34	#NULL!	#NULL!	1	0
825	8	1	0	0	0	2	1	3	0	1	20	22	2	0	1	0	0	0	2	#NULL!	#NULL!	#NULL!	4500	4500	30	2	3	50	100	100	75	100	100	75	85.7143	1	5	1	2	#NULL!	#NULL!	1	#NULL!	#NULL!	51.9231	51.9231	47.2028	1	1
826	8	2	1	1	0	2	1	3	0	1	35	35	0	1	0	0	0	0	1	0	0	0	2700	2700	32	2	1	50	75	50	25	75	25	50	50	1	1	1	2	1	#NULL!	1	#NULL!	#NULL!	17.8022	17.8022	17.8022	1	1
827	8	1	0	0	0	1	3	4	0	4	32.5	40	7.5	0	1	0	0	1	1	1	1	0	6000	6500	30	2	4	75	75	75	75	75	75	75	75	1	5	1	3	2	2	2	2	2	42.6036	46.1538	37.5	1	1
828	8	1	0	1	0	#NULL!	#NULL!	#NULL!	#NULL!	3	40	40	0	0	0	0	0	0	1	4	2	0	6000	6000	30	4	0	75	75	50	75	75	50	75	67.8571	#NULL!	5	1	2	1	#NULL!	1	#NULL!	#NULL!	34.6154	34.6154	34.6154	2	1
829	8	2	0	0	0	1	1	3	1	2	22	22	0	0	1	0	0	0	1	1	1	3	3500	3550	30	4	2	75	75	100	50	75	75	75	75	2	#NULL!	2	1	1	#NULL!	1	#NULL!	#NULL!	36.7133	37.2378	37.2378	1	1
830	8	2	1	0	0	1	1	3	0	3	20	20	0	0	0	0	0	0	1	1	1	0	2250	2400	30	4	3	75	75	75	75	50	25	75	64.2857	2	1	4	1	1	#NULL!	1	#NULL!	#NULL!	25.9615	27.6923	27.6923	1	1
831	8	5	0	1	0	2	1	4	0	2	25	25	0	1	0	0	0	0	1	0	1	2	3400	3600	30	2	3	100	100	75	100	75	75	100	89.2857	1	2	2	3	1	#NULL!	3	1	2	31.3846	33.2308	33.2308	1	1
833	8	#NULL!	1	0	0	2	1	4	0	3	32	35	3	1	0	0	0	0	1	0	1	3	3800	3850	30	4	3	50	75	75	50	75	50	75	64.2857	2	5	1	3	2	2	3	2	2	27.4038	27.7644	25.3846	1	0
834	8	#NULL!	1	0	0	2	1	3	1	1	18	20	2	0	1	0	0	0	2	#NULL!	#NULL!	#NULL!	2652	#NULL!	31	2	0	50	50	50	25	50	50	25	42.8571	2	1	1	2	1	#NULL!	2	1	#NULL!	34	#NULL!	#NULL!	1	0
835	8	#NULL!	1	1	0	2	1	2	1	5	40	40	0	1	0	0	0	0	1	6	2	3	3700	3700	29	4	4	25	100	25	75	0	75	25	46.4286	1	2	1	4	1	#NULL!	3	1	1	21.3462	21.3462	21.3462	2	0
836	8	2	0	0	0	1	1	4	1	1	40	40	0	1	0	0	0	0	2	#NULL!	#NULL!	#NULL!	6000	6000	35	4	4	100	75	75	75	75	50	75	75	1	1	1	2	1	#NULL!	1	#NULL!	#NULL!	34.6154	34.6154	34.6154	2	1
837	8	#NULL!	0	0	0	2	1	2	1	1	40	40	0	1	0	0	0	0	1	0	1	0	4000	4300	30	2	#NULL!	50	50	50	50	75	50	50	53.5714	2	3	1	2	1	#NULL!	3	1	2	23.0769	24.8077	24.8077	2	0
840	8	#NULL!	0	0	0	2	4	#NULL!	#NULL!	3	39	39	0	1	1	0	0	0	2	#NULL!	#NULL!	#NULL!	5300	5600	30	4	3	100	100	75	75	75	75	75	82.1429	1	5	1	2	1	#NULL!	3	1	2	31.3609	33.1361	33.1361	2	0
841	8	3	0	0	0	1	1	4	0	3	20	25	5	0	1	1	0	0	1	0	0	2	2600	2950	25	2	4	100	50	75	50	50	50	75	64.2857	2	1	1	1	1	#NULL!	1	#NULL!	#NULL!	30	34.0385	27.2308	1	1
843	8	3	1	0	0	1	1	3	1	2	40	60	20	0	0	0	0	1	1	2	1	0	7000	#NULL!	30	#NULL!	3	75	75	100	100	75	75	75	82.1429	1	3	1	2	1	#NULL!	3	2	2	40.3846	#NULL!	#NULL!	2	1
844	8	#NULL!	1	0	0	1	4	#NULL!	#NULL!	4	39	50	11	1	1	0	0	1	2	#NULL!	#NULL!	#NULL!	5344	5344	30	2	0	75	75	50	50	75	75	75	67.8571	1	2	1	2	1	#NULL!	3	1	1	31.6213	31.6213	24.6646	2	0
845	8	2	0	0	0	2	1	3	0	1	30	33	3	0	1	0	0	0	1	3	1	0	3450	#NULL!	30	4	2	75	50	75	75	100	100	50	75	1	3	1	2	1	#NULL!	1	#NULL!	#NULL!	26.5385	#NULL!	#NULL!	1	1
846	8	4	0	0	0	2	1	2	0	3	30	35	5	1	0	0	0	0	1	5	0	1	4300	4300	30	4	0	0	75	50	25	0	50	25	32.1429	1	2	1	3	2	2	3	1	1	33.0769	33.0769	28.3516	1	1
848	8	#NULL!	0	0	0	2	1	2	0	3	25.5	27	1.5	1	0	0	0	0	1	4	1	2	4500	5500	16	4	2	100	75	75	75	75	75	75	78.5714	1	4	1	3	1	#NULL!	1	#NULL!	#NULL!	40.724	49.7738	47.0085	1	0
849	8	#NULL!	0	0	0	2	1	3	0	1	20	25	5	1	1	1	0	0	1	1	1	0	1733	1733	28	2	#NULL!	50	100	100	75	75	25	75	71.4286	#NULL!	1	1	3	2	2	3	3	2	19.9962	19.9962	15.9969	1	0
851	8	#NULL!	0	0	0	1	1	2	1	4	30	35	5	1	1	0	0	0	1	0	2	2	3445	3445	30	#NULL!	2	50	50	50	50	75	50	50	53.5714	2	3	1	1	1	#NULL!	1	#NULL!	#NULL!	26.5	26.5	22.7143	1	0
853	8	#NULL!	0	0	0	2	1	3	1	2	40	42	2	1	1	0	0	0	1	0	1	2	6000	6000	30	2	4	75	75	75	50	75	75	75	71.4286	1	4	1	3	1	#NULL!	3	3	2	34.6154	34.6154	32.967	2	0
854	8	#NULL!	0	0	0	2	2	3	0	2	40	45	5	0	0	0	0	1	1	6	2	0	4500	#NULL!	26	4	3	25	75	75	50	50	25	25	46.4286	2	2	4	2	2	1	3	2	1	25.9615	#NULL!	#NULL!	2	0
855	8	3	0	0	0	1	1	4	0	3	22	24	2	0	1	0	0	0	1	1	1	3	2750	2750	6	2	3	75	100	75	50	50	25	75	64.2857	2	3	4	4	2	1	2	1	#NULL!	28.8462	28.8462	26.4423	1	1
856	8	3	1	0	0	2	1	3	0	2	30	40	10	0	0	1	0	0	1	0	1	2	3000	3000	30	4	2	50	50	25	50	75	25	75	50	2	4	1	1	1	#NULL!	1	#NULL!	#NULL!	23.0769	23.0769	17.3077	1	1
857	8	3	0	0	0	2	1	3	0	2	32	32	0	0	1	1	0	0	2	#NULL!	#NULL!	#NULL!	4650	4650	30	4	3	100	100	100	100	100	75	100	96.4286	1	5	1	2	1	#NULL!	3	1	2	33.5337	33.5337	33.5337	1	1
858	8	3	0	0	0	2	1	3	0	1	29	35	6	1	0	0	0	0	1	3	1	0	4000	#NULL!	24	2	2	75	75	75	50	50	50	25	57.1429	1	1	#NULL!	4	1	#NULL!	3	1	1	31.8302	#NULL!	#NULL!	1	1
859	8	2	0	0	0	2	1	3	0	1	#NULL!	#NULL!	#NULL!	0	1	1	0	0	1	1	0	3	2775	2775	#NULL!	2	0	75	100	100	75	75	75	75	82.1429	1	2	1	3	1	#NULL!	1	#NULL!	#NULL!	#NULL!	#NULL!	#NULL!	#NULL!	1
860	8	#NULL!	0	0	0	2	3	3	0	5	40	43	3	0	0	0	0	1	1	0	1	0	6000	6000	28	4	3	50	25	75	25	50	25	50	42.8571	2	3	1	2	1	#NULL!	3	2	1	34.6154	34.6154	32.2004	2	0
861	8	4	0	0	0	2	1	3	0	3	13.5	28	14.5	0	0	1	0	0	1	0	1	0	2100	2300	30	2	1	25	25	75	25	25	75	50	42.8571	2	2	1	1	1	#NULL!	1	#NULL!	#NULL!	35.8974	39.3162	18.956	1	1
862	8	3	1	0	0	1	1	2	1	2	40	80	40	0	0	0	0	1	1	#NULL!	#NULL!	0	#NULL!	#NULL!	30	4	3	25	75	75	0	0	50	50	39.2857	#NULL!	4	1	#NULL!	#NULL!	#NULL!	3	3	2	#NULL!	#NULL!	#NULL!	2	1
863	8	3	0	0	0	2	3	3	0	4	22	25	3	0	0	0	0	1	1	2	1	2	2750	3250	30	#NULL!	1	50	75	75	50	75	75	75	67.8571	2	#NULL!	1	4	1	#NULL!	3	1	1	28.8462	34.0909	30	1	1
864	8	3	1	0	0	2	1	3	0	1	15	15	0	0	0	1	0	0	1	0	1	2	842	842	30	2	0	50	75	75	75	75	50	75	67.8571	1	1	1	2	1	#NULL!	1	#NULL!	#NULL!	12.9538	12.9538	12.9538	1	1
865	8	#NULL!	0	0	0	1	3	4	#NULL!	4	40	44	4	0	0	1	0	0	1	1	1	0	5000	#NULL!	30	4	4	75	100	75	75	75	50	75	75	1	5	1	2	2	2	3	2	2	28.8462	#NULL!	#NULL!	2	0
866	8	1	1	0	0	2	1	3	0	1	12	13	1	0	1	1	0	0	2	#NULL!	#NULL!	#NULL!	1400	1400	30	4	2	75	100	100	100	75	100	100	92.8571	1	#NULL!	1	1	#NULL!	#NULL!	1	#NULL!	#NULL!	26.9231	26.9231	24.8521	1	1
868	8	#NULL!	0	0	0	2	1	3	0	1	41	42	1	1	0	0	0	0	1	1	0	0	6000	6000	30	4	4	75	50	50	50	75	75	75	64.2857	2	1	1	2	1	#NULL!	3	1	#NULL!	33.7711	33.7711	32.967	2	0
869	8	#NULL!	0	0	0	2	1	2	1	5	40	50	10	1	1	1	0	0	1	1	1	3	5200	5400	30	2	#NULL!	25	50	50	50	50	50	50	46.4286	1	3	1	4	2	2	3	3	2	30	31.1538	24.9231	2	0
870	8	3	0	0	0	2	1	3	0	1	20	21	1	0	1	0	0	0	2	#NULL!	#NULL!	#NULL!	2300	2300	#NULL!	2	0	50	75	75	50	75	25	50	57.1429	2	5	1	2	1	#NULL!	2	1	#NULL!	26.5385	26.5385	25.2747	1	1
871	8	1	0	0	0	2	1	3	1	2	20	20	0	1	0	0	0	0	#NULL!	#NULL!	#NULL!	#NULL!	4500	4500	30	4	4	100	100	100	75	100	100	100	96.4286	1	3	1	1	1	#NULL!	1	#NULL!	#NULL!	51.9231	51.9231	51.9231	1	1
873	8	3	0	0	0	1	3	3	0	4	36	42	6	0	0	0	0	1	1	4	2	3	4060	4759	27	4	2	50	75	75	50	75	50	75	64.2857	1	3	5	4	2	2	3	2	2	26.0256	30.5064	26.1484	1	1
874	8	#NULL!	0	0	0	2	2	3	0	2	32	32	0	1	1	0	0	0	1	5	2	3	4000	4500	32	4	3	75	100	75	100	75	75	75	82.1429	1	4	1	4	1	#NULL!	3	1	#NULL!	28.8462	32.4519	32.4519	1	0
875	8	#NULL!	1	0	0	1	1	4	0	3	40	47	7	1	0	0	0	0	1	1	1	2	5000	5150	30	1	4	75	75	75	50	50	50	75	64.2857	2	4	1	4	1	#NULL!	3	3	1	28.8462	29.7115	25.2864	2	0
876	8	#NULL!	0	0	0	2	1	3	0	1	32	32	0	0	1	0	0	0	2	#NULL!	#NULL!	#NULL!	4220	4220	30	1	2	75	50	75	50	75	25	50	57.1429	2	3	1	2	1	#NULL!	2	1	#NULL!	30.4327	30.4327	30.4327	1	0
877	8	#NULL!	0	0	0	2	1	3	0	1	30	30	0	1	0	0	0	0	1	0	0	#NULL!	4500	#NULL!	30	2	0	50	50	75	25	25	75	50	50	1	2	4	1	1	#NULL!	1	#NULL!	#NULL!	34.6154	#NULL!	#NULL!	1	0
878	8	3	0	0	0	2	1	3	0	2	25	25	0	0	0	0	0	0	1	0	1	0	3000	#NULL!	30	2	0	50	100	75	25	25	0	25	42.8571	2	3	1	1	#NULL!	#NULL!	1	#NULL!	#NULL!	27.6923	#NULL!	#NULL!	1	1
879	8	2	1	0	0	2	1	3	0	2	30	30	0	0	1	0	0	0	1	0	1	0	4200	4200	20	2	2	100	100	75	50	25	75	75	71.4286	2	2	1	#NULL!	#NULL!	#NULL!	2	1	#NULL!	32.3077	32.3077	32.3077	1	1
880	8	#NULL!	0	0	0	2	2	3	0	3	40	40	0	0	1	0	0	0	1	6	2	#NULL!	3890	4200	25	2	#NULL!	75	75	75	50	75	50	75	67.8571	2	3	4	4	1	#NULL!	3	1	1	22.4423	24.2308	24.2308	2	0
881	8	#NULL!	1	0	0	2	3	3	0	4	40	43	3	0	1	0	0	0	1	3	1	0	5000	5000	29	4	3	75	75	75	50	75	75	75	71.4286	1	2	1	4	1	#NULL!	3	3	2	28.8462	28.8462	26.8336	2	0
883	8	#NULL!	1	0	0	1	3	3	0	2	40	45	5	1	0	0	0	0	1	2	2	0	5300	5300	29	4	4	100	100	50	50	100	100	50	78.5714	1	2	1	2	1	#NULL!	3	2	2	30.5769	30.5769	27.1795	2	0
884	8	#NULL!	0	0	0	2	1	3	0	1	40	33	-7	0	0	0	0	1	1	0	1	2	5500	5500	30	1	1	25	25	75	25	50	50	25	39.2857	2	1	1	2	1	#NULL!	1	#NULL!	#NULL!	31.7308	31.7308	38.4615	2	0
886	8	#NULL!	0	0	0	2	1	4	0	3	40	45	5	1	0	1	0	0	1	1	2	3	4500	4500	30	4	#NULL!	75	100	75	75	75	50	75	75	1	3	1	4	1	#NULL!	3	2	1	25.9615	25.9615	23.0769	2	0
887	8	#NULL!	0	0	0	1	2	3	0	2	40	50	10	1	0	0	0	1	1	6	2	0	6250	6250	28	2	2	25	0	25	0	50	75	25	28.5714	2	1	5	3	3	1	3	3	1	36.0577	36.0577	28.8462	2	0
889	8	#NULL!	0	0	0	2	1	3	0	1	36	42	6	1	0	1	0	0	1	2	1	0	4500	4500	28	1	4	25	50	75	0	25	25	25	32.1429	1	1	1	4	1	#NULL!	3	1	2	28.8462	28.8462	24.7253	1	0
890	6	#NULL!	0	1	0	#NULL!	1	2	1	2	40	45	5	1	1	0	0	0	1	1	1	3	5000	5250	29	2	3	50	50	75	50	50	50	50	53.5714	#NULL!	#NULL!	#NULL!	#NULL!	#NULL!	#NULL!	#NULL!	#NULL!	#NULL!	28.8462	30.2885	26.9231	2	0
891	8	#NULL!	0	0	0	1	2	4	0	3	40	45	5	0	1	1	0	0	1	6	2	0	6000	#NULL!	29	4	3	50	75	75	25	50	50	50	53.5714	2	4	3	4	2	1	3	2	1	34.6154	#NULL!	#NULL!	2	0
892	8	4	0	0	0	2	1	3	0	1	17	21	4	0	1	0	0	0	2	#NULL!	#NULL!	#NULL!	4000	4000	30	4	2	25	50	25	25	50	25	25	32.1429	2	1	1	3	1	#NULL!	1	#NULL!	#NULL!	54.2986	54.2986	43.956	1	1
893	8	4	0	0	0	2	1	3	1	2	31	35	4	0	1	0	0	0	1	0	1	2	4712	4712	29	2	3	50	75	50	50	50	25	50	50	1	3	1	4	1	#NULL!	2	2	1	35.0769	35.0769	31.0681	1	1
894	8	3	1	0	0	1	1	1	1	5	40	60	20	1	0	0	0	0	1	7	4	3	11000	12500	32	4	4	75	100	100	75	100	100	100	92.8571	1	3	4	4	1	#NULL!	2	2	2	63.4615	72.1154	48.0769	2	1
895	8	3	0	0	0	2	1	3	1	1	30	30	0	0	1	0	0	0	1	1	0	3	3154	#NULL!	28	4	2	75	100	100	75	75	75	75	82.1429	1	5	1	1	1	#NULL!	2	1	#NULL!	24.2615	#NULL!	#NULL!	1	1
896	8	#NULL!	0	0	0	2	1	3	0	3	40	46	6	0	0	0	0	1	1	2	1	0	3600	3600	27	2	3	75	75	75	50	25	25	50	53.5714	2	1	3	3	1	#NULL!	3	2	1	20.7692	20.7692	18.0602	2	0
897	8	2	0	1	0	1	1	2	1	2	20	23.5	3.5	0	1	0	0	0	1	1	0	1	#NULL!	#NULL!	30	4	4	100	100	100	100	100	50	100	92.8571	1	3	1	1	1	#NULL!	1	#NULL!	#NULL!	#NULL!	#NULL!	#NULL!	1	1
898	8	#NULL!	0	0	0	1	1	3	0	1	38.5	40	1.5	1	1	0	0	0	1	1	1	3	4000	#NULL!	28	4	2	75	100	75	75	75	75	75	78.5714	1	1	2	2	1	#NULL!	3	2	2	23.976	#NULL!	#NULL!	2	0
899	8	4	0	0	0	2	1	3	0	1	20	22	2	1	1	0	0	0	1	0	2	2	#NULL!	#NULL!	25	2	1	50	100	75	75	75	50	75	71.4286	2	#NULL!	1	1	1	#NULL!	3	1	#NULL!	#NULL!	#NULL!	#NULL!	1	1
900	8	2	0	0	0	1	1	3	0	2	30	30	0	0	1	0	0	0	1	0	1	2	4015	4015	30	4	2	75	75	100	75	75	75	75	78.5714	1	1	1	2	1	#NULL!	1	#NULL!	#NULL!	30.8846	30.8846	30.8846	1	1
903	8	2	1	0	0	1	1	1	1	5	35	35	0	0	1	0	0	0	1	1	0	2	5000	5050	27	1	4	25	50	75	0	50	50	50	42.8571	1	3	1	4	1	#NULL!	3	2	2	32.967	33.2967	33.2967	1	1
904	8	2	0	0	0	2	1	3	0	1	20	22	2	1	1	0	0	0	1	0	1	2	2400	2625	30	2	#NULL!	25	75	75	25	25	50	25	42.8571	1	3	1	1	1	#NULL!	1	#NULL!	#NULL!	27.6923	30.2885	27.535	1	1
906	8	1	1	0	0	2	3	3	1	4	25	25	0	0	0	0	0	0	1	2	1	1	3500	3500	30	4	4	50	50	75	25	25	25	75	46.4286	1	3	2	2	1	#NULL!	1	#NULL!	#NULL!	32.3077	32.3077	32.3077	1	1
907	8	3	0	1	0	2	2	3	0	1	24	26	2	1	0	0	0	0	1	6	2	3	2735	3135	30	2	4	50	25	75	25	50	25	50	42.8571	1	3	1	1	1	#NULL!	1	#NULL!	#NULL!	26.2981	30.1442	27.8254	1	1
908	8	2	1	1	0	2	1	3	0	3	40	40	0	0	1	0	0	0	1	0	2	0	6400	6400	28	2	0	50	50	75	50	75	50	50	57.1429	2	3	1	2	1	#NULL!	3	2	#NULL!	36.9231	36.9231	36.9231	2	1
909	8	4	0	0	0	1	#NULL!	#NULL!	#NULL!	1	40	65	25	0	0	0	0	1	2	#NULL!	#NULL!	#NULL!	4000	6500	26	4	2	50	25	25	50	100	75	25	50	1	1	6	2	3	1	3	2	1	23.0769	37.5	23.0769	2	1
910	8	2	0	0	0	1	1	2	1	5	35	35	0	0	0	1	0	0	1	0	2	2	5500	5900	29	4	4	75	50	100	50	100	100	75	78.5714	1	3	1	4	1	#NULL!	3	1	2	36.2637	38.9011	38.9011	1	1
911	8	2	0	0	0	2	1	3	0	1	25	25	0	1	0	0	0	0	2	#NULL!	#NULL!	#NULL!	3262	3262	30	4	4	75	75	75	75	75	50	75	71.4286	1	4	1	1	1	#NULL!	1	#NULL!	#NULL!	30.1108	30.1108	30.1108	1	1
913	8	#NULL!	0	0	0	2	1	2	1	2	40	40	0	0	1	0	0	0	1	0	1	2	5879	6000	30	4	2	50	75	75	75	75	50	75	67.8571	1	4	1	2	1	#NULL!	2	1	#NULL!	33.9173	34.6154	34.6154	2	0
914	8	3	0	0	0	2	1	4	0	1	24	28	4	0	1	0	0	0	2	#NULL!	#NULL!	#NULL!	4050	4050	25	1	3	75	75	75	25	75	100	50	67.8571	1	3	1	4	1	#NULL!	3	1	1	38.9423	38.9423	33.3791	1	1
916	8	#NULL!	0	1	0	1	1	4	1	4	40	45	5	1	0	1	0	0	1	0	1	2	4600	4600	29	4	3	50	75	75	75	50	0	50	53.5714	1	5	1	3	1	#NULL!	3	2	1	26.5385	26.5385	23.5897	2	1
917	8	1	1	0	0	1	1	3	0	1	15	14	-1	0	1	0	0	0	1	0	0	0	2500	2500	30	4	2	100	100	100	100	100	100	100	100	#NULL!	2	2	1	1	#NULL!	1	#NULL!	#NULL!	38.4615	38.4615	41.2088	1	1
918	8	1	1	0	0	2	1	3	0	1	6	6	0	0	0	0	0	0	2	#NULL!	#NULL!	#NULL!	#NULL!	#NULL!	#NULL!	2	#NULL!	100	100	100	100	100	#NULL!	100	#NULL!	#NULL!	3	1	#NULL!	1	#NULL!	1	#NULL!	#NULL!	#NULL!	#NULL!	#NULL!	1	1
920	8	3	0	0	0	1	2	1	1	2	30	35	5	0	1	0	0	0	2	#NULL!	#NULL!	#NULL!	6750	#NULL!	30	4	4	75	100	100	75	100	75	100	89.2857	1	4	2	2	2	2	2	1	#NULL!	51.9231	#NULL!	#NULL!	1	1
921	8	#NULL!	0	0	0	2	1	3	0	1	30	30	0	0	0	1	0	0	2	#NULL!	#NULL!	#NULL!	2100	2100	24	2	0	25	75	50	0	25	25	25	32.1429	1	2	1	1	2	1	2	1	#NULL!	16.1538	16.1538	16.1538	1	0
922	8	4	0	1	0	2	1	2	1	5	24	24	0	0	0	0	0	0	1	1	1	2	3500	3500	30	2	3	50	75	50	0	25	50	50	42.8571	1	2	1	4	1	#NULL!	1	#NULL!	#NULL!	33.6538	33.6538	33.6538	1	1
923	8	#NULL!	0	0	0	2	2	3	0	1	40	40	0	1	0	0	0	0	1	2	2	3	3250	3350	27	2	2	75	100	75	75	75	50	75	75	1	1	4	3	1	#NULL!	3	2	2	18.75	19.3269	19.3269	2	0
924	8	#NULL!	0	0	0	2	1	3	0	2	32	32	0	1	1	0	0	0	1	0	0	2	4050	4050	28	4	4	75	25	75	0	50	50	25	42.8571	2	1	1	3	1	#NULL!	3	1	2	29.2067	29.2067	29.2067	1	0
925	8	#NULL!	0	0	0	2	1	3	0	2	30	35	5	1	0	0	0	0	2	#NULL!	#NULL!	#NULL!	3300	3300	29	2	2	75	100	100	100	75	100	75	89.2857	1	3	1	4	1	#NULL!	3	3	1	#NULL!	25.3846	21.7582	1	0
926	8	#NULL!	0	0	0	2	1	3	0	3	40	38	-2	1	0	0	0	1	1	0	2	2	4100	4500	28	2	3	50	75	75	50	50	75	75	64.2857	2	3	4	4	1	#NULL!	1	#NULL!	#NULL!	23.6538	25.9615	27.3279	2	0
927	8	#NULL!	0	0	0	2	1	3	0	2	40	40	0	0	0	1	0	0	1	1	1	0	4000	4000	30	2	3	50	75	75	50	50	25	50	53.5714	2	1	1	2	3	#NULL!	3	#NULL!	2	23.0769	23.0769	23.0769	2	0
929	8	2	0	0	0	2	1	3	0	1	17	20	3	0	1	1	0	0	2	#NULL!	#NULL!	#NULL!	1890	1890	20	2	2	75	100	100	100	75	75	75	85.7143	2	1	1	1	1	#NULL!	1	#NULL!	#NULL!	25.6561	25.6561	21.8077	1	1
930	8	2	0	0	0	1	1	3	0	3	28	25	-3	1	0	1	0	0	2	#NULL!	#NULL!	#NULL!	2163	2163	20	2	4	75	100	100	75	75	50	100	82.1429	1	3	1	1	1	#NULL!	1	#NULL!	#NULL!	17.8269	17.8269	19.9662	1	1
931	8	#NULL!	0	1	0	1	3	3	0	2	40	56	16	0	0	0	0	1	1	4	1	0	4600	4600	29	4	4	100	100	75	75	75	50	75	78.5714	2	5	4	4	2	2	3	2	2	26.5385	26.5385	18.956	2	0
932	8	#NULL!	0	0	0	1	1	2	0	2	40	50	10	0	0	0	1	0	1	1	5	1	6000	8100	28	2	2	75	75	75	50	75	100	75	75	1	2	1	4	2	2	3	3	1	34.6154	46.7308	37.3846	2	0
933	8	#NULL!	1	0	0	2	1	3	0	2	40	35	-5	0	0	0	0	0	2	#NULL!	#NULL!	#NULL!	5500	5500	30	4	0	75	50	75	50	75	75	75	67.8571	1	4	4	3	1	#NULL!	2	1	#NULL!	31.7308	31.7308	36.2637	2	0
934	8	3	1	0	0	1	1	4	1	3	35	40	5	0	1	0	0	0	#NULL!	#NULL!	#NULL!	#NULL!	5000	5000	24	2	4	#NULL!	50	#NULL!	25	25	25	50	#NULL!	1	3	1	4	#NULL!	#NULL!	#NULL!	#NULL!	#NULL!	32.967	32.967	28.8462	1	1
936	8	#NULL!	0	0	0	2	3	3	0	4	42	45	3	1	0	0	0	0	1	7	4	0	5000	5300	32	4	3	75	100	100	75	50	75	75	78.5714	1	5	4	2	1	#NULL!	3	2	2	27.4725	29.1209	27.1795	2	0
937	8	2	0	0	0	1	1	4	0	3	30	35	5	1	0	1	0	0	1	2	1	3	4000	4500	30	4	4	75	75	75	75	100	50	75	75	1	3	1	1	1	#NULL!	2	1	#NULL!	30.7692	34.6154	29.6703	1	1
941	6	2	0	0	0	1	1	3	1	3	40	45	5	0	1	0	0	0	1	1	0	0	8600	8800	30	4	4	100	100	75	100	100	100	100	96.4286	#NULL!	#NULL!	#NULL!	#NULL!	#NULL!	#NULL!	#NULL!	#NULL!	#NULL!	49.6154	50.7692	45.1282	2	1
942	8	#NULL!	0	0	0	2	2	1	0	3	40	44	4	0	0	0	0	1	1	1	6	3	3500	4000	28	4	2	50	75	75	25	50	25	75	53.5714	1	1	4	4	3	1	3	3	1	20.1923	23.0769	20.979	2	0
943	8	3	0	0	0	2	3	3	0	3	29	32	3	0	0	0	0	1	1	2	4	3	3380	3380	27	2	2	75	75	75	50	50	50	75	64.2857	2	4	2	1	2	1	2	1	#NULL!	26.8966	26.8966	24.375	1	1
946	8	#NULL!	1	1	0	2	3	3	1	3	29.5	40	10.5	1	0	0	1	0	1	6	2	1	4000	4400	30	4	4	75	50	100	0	50	75	50	57.1429	2	4	1	4	2	2	3	2	1	31.2907	34.4198	25.3846	1	0
947	8	#NULL!	1	0	0	2	1	3	0	1	35	40	5	1	0	0	0	0	1	1	1	0	4400	4400	27	1	2	25	50	50	0	25	25	50	32.1429	1	2	1	2	2	1	3	2	1	29.011	29.011	25.3846	1	0
949	8	3	0	0	0	1	1	3	1	2	32	32	0	1	0	0	0	0	2	#NULL!	#NULL!	#NULL!	4900	4900	30	4	3	75	75	75	75	50	75	75	71.4286	1	3	1	2	1	#NULL!	2	1	#NULL!	35.3365	35.3365	35.3365	1	1
950	8	#NULL!	0	0	0	2	3	3	0	4	48	54	6	0	0	0	0	1	1	1	1	0	4800	4800	30	4	4	75	100	50	50	75	25	50	60.7143	1	2	5	4	2	2	3	2	1	23.0769	23.0769	20.5128	2	0
952	8	#NULL!	0	0	0	2	2	3	0	3	40	40	0	1	0	0	0	0	1	4	2	3	3500	3900	30	2	3	75	75	50	75	50	50	75	64.2857	1	3	2	3	2	2	3	1	2	20.1923	22.5	22.5	2	0
953	8	3	0	0	0	2	2	3	0	3	20	22	2	1	1	0	0	0	2	#NULL!	#NULL!	#NULL!	2200	2200	30	2	2	75	100	75	75	50	75	75	75	1	3	1	2	1	#NULL!	3	1	2	25.3846	25.3846	23.0769	1	1
954	8	3	0	0	0	2	1	3	0	2	25	26	1	0	0	0	0	1	1	1	1	1	2300	2300	30	2	2	75	75	75	50	75	50	75	67.8571	2	4	4	2	1	#NULL!	3	1	2	21.2308	21.2308	20.4142	1	1
955	8	#NULL!	0	1	0	1	2	1	0	5	40	42	2	0	1	0	0	0	1	4	2	2	3500	3800	25	2	2	100	100	75	25	50	50	75	67.8571	1	3	1	3	2	2	3	3	2	20.1923	21.9231	20.8791	2	0
956	8	#NULL!	1	0	0	2	2	3	0	2	40	40	0	0	0	0	0	0	1	2	2	0	#NULL!	#NULL!	9	4	0	50	50	50	50	50	50	50	50	2	5	4	2	1	#NULL!	1	#NULL!	#NULL!	#NULL!	#NULL!	#NULL!	2	#NULL!
958	8	#NULL!	0	0	0	2	1	3	0	1	38	38	0	1	0	0	0	0	1	1	0	0	4500	4590	30	2	2	25	75	100	25	25	25	25	42.8571	2	1	1	2	1	#NULL!	3	1	2	27.3279	27.8745	27.8745	2	0
959	8	#NULL!	0	0	0	#NULL!	1	3	0	2	#NULL!	40	#NULL!	0	0	0	0	1	2	#NULL!	#NULL!	#NULL!	4000	4000	29	1	#NULL!	50	75	75	#NULL!	25	50	50	#NULL!	2	1	4	2	1	#NULL!	3	1	#NULL!	#NULL!	#NULL!	23.0769	#NULL!	0
960	8	5	0	0	0	2	3	3	1	4	40	46	6	0	1	1	0	0	1	2	3	0	4280	4400	30	4	3	25	75	50	0	50	0	50	35.7143	1	5	1	2	3	1	3	3	1	24.6923	25.3846	22.0736	2	1
961	8	#NULL!	0	0	0	1	3	3	0	1	40	60	20	0	0	0	0	1	1	7	4	0	4500	4800	20	1	0	75	50	50	50	75	75	50	60.7143	1	2	4	3	2	1	3	2	1	25.9615	27.6923	18.4615	2	0
962	8	4	1	0	0	1	1	2	1	2	30	32	2	1	0	0	0	0	2	#NULL!	#NULL!	#NULL!	3187	3187	30	2	3	75	75	50	50	75	50	75	64.2857	2	3	1	2	1	#NULL!	3	1	1	24.5154	24.5154	22.9832	1	1
963	8	3	0	0	0	2	1	3	0	1	16	16	0	0	0	1	0	0	2	#NULL!	#NULL!	#NULL!	2940	2940	28	4	2	75	75	100	75	75	75	75	78.5714	1	4	1	3	1	#NULL!	1	#NULL!	#NULL!	42.4038	42.4038	42.4038	1	1
965	8	1	0	0	0	2	1	3	0	1	8	8	0	1	0	0	0	0	2	#NULL!	#NULL!	#NULL!	1212	1212	25	#NULL!	#NULL!	50	75	75	50	50	75	75	64.2857	#NULL!	1	3	1	1	#NULL!	1	#NULL!	#NULL!	34.9615	34.9615	34.9615	1	1
966	8	1	0	0	0	1	1	3	0	2	13	15	2	0	1	1	0	0	2	#NULL!	#NULL!	#NULL!	1550	1550	28	1	3	100	100	100	100	100	100	100	100	1	4	1	2	1	#NULL!	1	#NULL!	#NULL!	27.5148	27.5148	23.8462	1	1
967	8	#NULL!	0	0	0	2	3	3	0	4	39	37	-2	0	0	0	0	0	1	4	2	0	5100	5100	30	4	3	50	100	100	75	50	75	75	75	1	5	4	2	1	#NULL!	1	#NULL!	#NULL!	30.1775	30.1775	31.8087	2	0
969	8	#NULL!	0	0	0	2	3	4	0	1	55	65	10	0	0	0	0	1	1	7	2	0	3500	3500	27	4	2	100	75	75	50	50	0	50	57.1429	1	5	4	4	3	2	3	3	1	14.6853	14.6853	12.426	2	0
970	8	#NULL!	1	0	0	2	3	3	0	2	40	45	5	0	0	0	0	1	1	7	2	3	4700	5100	28	4	0	25	50	25	25	25	50	25	32.1429	2	4	4	2	#NULL!	#NULL!	1	#NULL!	#NULL!	27.1154	29.4231	26.1538	2	0
971	8	3	0	0	0	2	1	3	0	1	10	11	1	0	1	0	0	0	1	0	1	2	1300	#NULL!	25	2	0	75	100	50	75	75	75	75	75	1	#NULL!	1	1	1	#NULL!	1	#NULL!	#NULL!	30	#NULL!	#NULL!	1	1
973	8	#NULL!	1	0	0	1	1	3	1	2	36	45	9	1	0	0	0	0	1	2	1	0	6000	6000	30	4	3	50	75	25	50	75	75	25	53.5714	2	1	1	3	2	1	3	2	1	38.4615	38.4615	30.7692	1	0
975	8	#NULL!	0	0	0	2	3	3	0	2	38	50	12	0	0	0	0	1	1	7	2	2	3500	4000	32	2	1	0	50	25	0	50	25	25	25	2	3	4	4	3	1	3	3	1	21.2551	24.2915	18.4615	2	0
976	8	#NULL!	0	0	0	2	1	4	1	3	40	46	6	1	0	0	0	0	1	2	1	3	3500	3500	28	1	2	75	75	50	50	50	25	50	53.5714	1	3	1	3	3	1	3	1	1	20.1923	20.1923	17.5585	2	0
977	8	#NULL!	0	0	0	2	2	1	0	4	40	50	10	1	1	0	0	0	1	0	2	0	3700	3700	29	4	4	75	50	75	50	75	50	75	64.2857	1	4	1	4	2	2	3	2	2	21.3462	21.3462	17.0769	2	0
979	8	3	0	0	0	2	1	4	1	2	35	36	1	0	1	0	0	0	2	#NULL!	#NULL!	#NULL!	4900	4900	30	4	2	75	50	75	50	50	50	50	57.1429	2	3	1	3	1	#NULL!	2	1	#NULL!	32.3077	32.3077	31.4103	1	1
980	8	#NULL!	0	0	0	2	2	3	0	1	40	50	10	0	1	0	0	0	1	0	0	0	7500	7500	28	4	4	75	75	75	75	75	75	75	75	2	1	4	#NULL!	#NULL!	#NULL!	3	1	2	43.2692	43.2692	34.6154	2	0
981	8	2	1	0	0	2	1	3	0	1	22	22	0	0	0	0	0	0	2	#NULL!	#NULL!	#NULL!	2300	2300	20	4	0	75	100	75	75	75	50	75	75	2	1	1	1	1	#NULL!	1	#NULL!	#NULL!	24.1259	24.1259	24.1259	1	1
982	8	#NULL!	0	1	0	2	3	3	0	1	40	40	0	0	0	0	0	1	1	7	3	3	3900	4300	27	2	0	75	100	50	50	75	25	50	60.7143	2	3	4	2	2	1	3	1	1	22.5	24.8077	24.8077	2	0
983	8	3	0	0	0	2	1	1	0	3	13	13	0	0	1	0	0	0	1	1	1	2	1952	2052	25	1	4	75	50	75	50	75	75	75	67.8571	#NULL!	3	1	3	1	#NULL!	3	1	2	34.6509	36.426	36.426	1	1
984	8	#NULL!	0	1	0	2	1	3	0	1	32	33	1	1	0	0	0	0	1	#NULL!	#NULL!	3	5000	5000	30	#NULL!	4	75	100	100	75	50	75	75	78.5714	2	5	1	2	1	#NULL!	3	1	2	36.0577	36.0577	34.965	1	0
985	8	5	0	1	0	2	2	2	1	4	40	60	20	1	0	1	0	0	1	7	4	3	3200	3600	28	4	4	0	0	50	0	0	0	0	7.14286	2	2	6	4	1	#NULL!	3	#NULL!	1	18.4615	20.7692	13.8462	2	1
987	8	#NULL!	0	0	0	2	2	1	1	4	40	40	0	1	0	0	0	0	1	6	4	3	4000	4300	27	2	3	50	75	25	50	75	75	50	57.1429	2	2	1	4	1	#NULL!	3	2	1	23.0769	24.8077	24.8077	2	0
989	8	2	0	0	0	2	2	3	0	1	35	37	2	0	0	1	0	0	1	7	4	3	3937	4700	25	#NULL!	1	50	100	25	100	75	50	25	60.7143	2	2	1	4	3	1	2	1	#NULL!	25.9582	30.989	29.3139	1	1
992	8	#NULL!	0	0	0	1	2	1	1	5	48	50	2	1	1	0	0	1	1	0	2	3	5812	6300	33	1	3	50	75	100	50	75	50	75	67.8571	1	3	1	3	1	#NULL!	3	1	1	27.9423	30.2885	29.0769	2	0
993	8	3	1	0	0	1	1	3	0	2	20	22	2	1	0	0	0	0	1	4	1	0	2165	2400	20	2	3	50	50	75	50	50	25	50	50	2	3	1	1	1	#NULL!	1	#NULL!	#NULL!	24.9808	27.6923	25.1748	1	1
995	8	4	1	0	0	2	1	3	0	1	16	20	4	0	0	1	0	0	2	#NULL!	#NULL!	#NULL!	1802	1802	30	2	0	25	50	75	50	25	50	50	46.4286	2	1	1	1	1	#NULL!	1	#NULL!	#NULL!	25.9904	25.9904	20.7923	1	1
997	8	2	0	0	0	2	1	3	0	1	30	30	0	1	0	0	0	0	1	1	1	3	4200	4500	30	4	4	100	75	100	100	75	100	100	92.8571	1	4	1	1	1	#NULL!	1	#NULL!	#NULL!	32.3077	34.6154	34.6154	1	1
998	8	3	0	0	0	2	1	3	0	1	25	25	0	1	0	0	0	0	2	#NULL!	#NULL!	#NULL!	2500	2500	20	4	3	50	75	75	75	50	50	75	64.2857	#NULL!	2	1	1	1	#NULL!	1	#NULL!	#NULL!	23.0769	23.0769	23.0769	1	1
999	8	#NULL!	0	0	0	2	1	1	1	5	40	45	5	1	0	0	0	0	1	3	2	3	3000	3500	29	4	1	50	100	75	75	75	25	50	64.2857	1	2	1	4	1	#NULL!	3	2	2	17.3077	20.1923	17.9487	2	0
1000	8	#NULL!	0	0	0	2	3	3	0	1	40	60	20	0	0	0	0	1	1	7	4	0	4275	4275	25	1	0	50	100	75	75	75	50	50	67.8571	2	2	4	2	3	2	3	3	2	24.6635	24.6635	16.4423	2	0
1001	8	2	0	0	0	2	3	3	0	2	19	19	0	0	0	0	0	1	1	4	2	0	3150	3150	24	4	2	75	100	75	75	#NULL!	50	75	#NULL!	1	3	4	1	2	2	1	#NULL!	#NULL!	38.2591	38.2591	38.2591	1	1
1003	8	#NULL!	0	0	0	1	1	#NULL!	1	2	40	45	5	1	1	0	0	0	1	1	2	3	4000	#NULL!	29	2	3	50	100	75	50	100	50	75	71.4286	1	3	1	3	2	1	3	1	1	23.0769	#NULL!	#NULL!	2	0
1004	8	#NULL!	0	1	0	1	1	3	#NULL!	2	40	45	5	1	1	0	0	0	1	1	1	3	5000	5250	29	2	3	50	50	50	50	50	50	50	50	1	3	1	2	2	#NULL!	3	1	1	28.8462	30.2885	26.9231	2	0
1005	8	3	1	0	0	2	1	3	1	2	35	38	3	0	1	0	0	0	1	1	2	0	8000	8000	25	2	2	75	75	50	50	75	75	75	67.8571	2	3	1	4	1	#NULL!	3	3	1	52.7473	52.7473	48.583	1	1
1006	5	1	1	0	0	2	1	2	1	1	30	30	0	0	1	0	0	0	2	#NULL!	#NULL!	#NULL!	3000	3000	30	2	4	#NULL!	#NULL!	#NULL!	#NULL!	#NULL!	#NULL!	#NULL!	#NULL!	#NULL!	#NULL!	#NULL!	#NULL!	#NULL!	#NULL!	#NULL!	#NULL!	#NULL!	23.0769	23.0769	23.0769	1	1
1007	8	#NULL!	0	1	0	1	3	1	1	5	38	50	12	1	1	1	0	0	1	5	3	2	4700	4850	30	#NULL!	4	50	75	25	0	50	50	50	42.8571	1	3	1	4	3	1	3	3	1	28.5425	29.4534	22.3846	2	0
1008	8	#NULL!	1	0	0	2	2	1	0	4	40	45	5	1	0	0	0	0	1	2	1	3	4200	4400	30	#NULL!	4	75	75	75	50	75	75	75	71.4286	1	3	1	4	1	#NULL!	3	1	1	24.2308	25.3846	22.5641	2	0
1009	8	#NULL!	0	1	0	2	1	2	#NULL!	5	40	45	5	1	0	0	0	0	1	7	4	3	3000	3500	29	2	#NULL!	50	75	0	25	50	25	25	35.7143	1	3	1	4	1	#NULL!	3	3	1	17.3077	20.1923	17.9487	2	0
1010	8	3	0	0	0	2	3	3	0	2	18	20	2	0	0	1	0	0	1	7	5	3	3599	3599	#NULL!	2	1	75	75	50	75	75	50	75	67.8571	#NULL!	1	1	3	3	1	3	2	1	46.141	46.141	41.5269	1	1
1012	8	#NULL!	0	0	0	1	1	3	0	3	32	32	0	1	1	0	0	0	1	0	1	2	4200	4400	30	1	3	100	75	75	75	75	50	75	75	1	3	1	1	1	#NULL!	1	#NULL!	#NULL!	30.2885	31.7308	31.7308	1	0
1013	8	#NULL!	0	0	0	1	2	1	1	3	46	48	2	0	0	1	0	0	1	7	4	3	4000	4300	27	1	4	50	50	100	25	25	25	50	46.4286	#NULL!	#NULL!	#NULL!	#NULL!	#NULL!	#NULL!	#NULL!	#NULL!	#NULL!	20.0669	21.5719	20.6731	2	0
1015	8	#NULL!	0	0	0	1	3	1	0	3	39.4	45	5.6	0	1	0	0	0	1	5	2	3	6112	6500	#NULL!	2	2	75	75	75	50	50	75	75	67.8571	2	3	2	4	2	2	3	2	2	35.7985	38.0711	33.3333	2	0
1016	8	3	0	0	0	#NULL!	1	3	1	1	40	40	0	0	0	0	0	0	1	0	1	2	5600	5650	25	4	2	75	100	100	75	75	75	75	82.1429	1	#NULL!	1	3	1	#NULL!	3	1	2	32.3077	32.5962	32.5962	2	1
1017	8	3	0	0	0	1	2	4	0	3	20	35	15	0	1	0	0	1	1	6	2	3	#NULL!	#NULL!	28	2	1	50	25	50	25	50	75	50	46.4286	2	3	4	3	2	1	3	1	1	#NULL!	#NULL!	#NULL!	1	1
1018	8	#NULL!	0	0	0	2	2	3	0	1	40	50	10	1	0	0	0	0	1	3	2	0	4750	4750	28	2	3	75	75	50	75	#NULL!	25	75	#NULL!	1	1	2	#NULL!	2	1	3	3	1	27.4038	27.4038	21.9231	2	0
1019	8	#NULL!	0	0	0	2	2	3	0	2	38	38	0	0	1	0	0	0	1	7	2	1	4371	4371	28	2	2	75	75	50	50	75	75	75	67.8571	2	4	4	3	2	2	2	1	#NULL!	26.5445	26.5445	26.5445	2	0
1020	8	#NULL!	0	0	0	1	2	1	1	5	48	56	8	1	0	0	0	0	1	5	4	1	4600	4600	30	2	3	50	50	50	50	25	25	50	42.8571	1	4	3	4	2	1	3	3	1	22.1154	22.1154	18.956	2	0
1021	8	#NULL!	0	0	0	2	1	3	0	3	40	35	-5	0	0	0	0	0	2	#NULL!	#NULL!	#NULL!	4875	4875	26	2	0	25	50	100	0	0	75	50	42.8571	2	1	4	2	1	#NULL!	1	#NULL!	#NULL!	28.125	28.125	32.1429	2	0
1022	8	1	0	0	1	1	4	#NULL!	#NULL!	3	35	40	5	0	1	0	0	0	1	1	0	3	#NULL!	#NULL!	30	4	1	100	100	75	75	75	100	100	89.2857	1	1	1	4	1	#NULL!	3	1	2	#NULL!	#NULL!	#NULL!	1	1
1024	8	#NULL!	0	0	0	1	2	4	0	2	40	45	5	0	1	0	0	1	1	7	2	3	7000	7300	26	#NULL!	4	75	50	50	50	75	75	50	60.7143	2	2	4	4	2	#NULL!	3	3	1	40.3846	42.1154	37.4359	2	0
1025	8	#NULL!	1	0	0	1	2	1	0	3	20	24	4	1	0	0	0	0	1	4	3	0	3000	3150	#NULL!	2	3	50	50	75	0	75	50	50	50	2	3	6	1	1	#NULL!	1	#NULL!	#NULL!	34.6154	36.3462	30.2885	1	0
1026	8	#NULL!	0	0	0	2	1	2	1	4	40	45	5	0	1	0	0	0	1	0	1	2	4102	4444	30	#NULL!	4	75	75	75	0	50	75	50	57.1429	2	3	1	3	1	#NULL!	3	1	1	23.6654	25.6385	22.7897	2	0
1027	8	#NULL!	0	0	0	2	3	3	0	5	42.5	50	7.5	0	1	0	0	0	1	5	1	3	4050	4350	30	4	4	50	100	75	75	50	25	75	64.2857	1	5	1	4	2	2	3	2	2	21.991	23.6199	20.0769	2	0
1028	8	4	0	0	0	2	1	3	0	2	35	35	0	0	0	0	0	0	2	#NULL!	#NULL!	#NULL!	4500	4500	20	2	0	75	100	75	50	75	75	75	75	2	5	1	2	1	#NULL!	2	1	#NULL!	29.6703	29.6703	29.6703	1	1
1029	8	#NULL!	0	0	0	2	3	4	0	2	40	45	5	1	0	1	0	0	1	5	2	3	5300	5500	27	4	3	75	100	75	75	100	75	75	82.1429	1	3	1	4	1	#NULL!	3	2	1	30.5769	31.7308	28.2051	2	0
1030	8	#NULL!	0	0	0	2	1	3	0	1	35	38	3	0	0	0	0	1	1	0	1	0	5500	5500	33	1	3	25	0	75	0	25	50	25	28.5714	2	3	1	4	1	#NULL!	3	2	1	36.2637	36.2637	33.4008	1	0
1031	8	#NULL!	0	0	0	2	3	3	0	3	40	55	15	0	0	0	0	1	1	7	3	2	4500	4700	30	4	#NULL!	50	100	75	75	75	50	75	71.4286	1	3	3	4	2	1	3	2	1	25.9615	27.1154	19.7203	2	0
1033	8	#NULL!	0	0	0	2	2	3	0	2	40	40	0	1	0	0	0	0	1	6	1	2	4600	4800	27	2	2	50	50	75	50	75	75	75	64.2857	2	4	1	4	2	2	3	3	2	26.5385	27.6923	27.6923	2	0
1034	8	4	0	0	0	1	1	1	1	4	16	19	3	1	1	0	0	0	2	#NULL!	#NULL!	#NULL!	#NULL!	#NULL!	18	2	3	50	75	50	75	75	0	50	53.5714	1	1	1	1	#NULL!	#NULL!	#NULL!	#NULL!	#NULL!	#NULL!	#NULL!	#NULL!	1	1
1035	8	#NULL!	0	0	0	2	1	4	0	3	40	45	5	0	1	0	0	0	1	1	1	0	8000	#NULL!	28	4	4	75	100	75	75	75	100	75	82.1429	1	5	1	4	1	#NULL!	3	1	2	46.1538	#NULL!	#NULL!	2	0
1036	8	#NULL!	0	0	0	2	2	3	1	4	30	28	-2	0	0	0	0	0	1	4	1	3	2400	2400	29	1	4	50	50	75	75	50	50	75	60.7143	1	4	1	#NULL!	2	2	2	2	2	18.4615	18.4615	19.7802	1	0
1037	8	#NULL!	0	0	0	2	2	3	#NULL!	2	42	55	13	0	1	0	0	0	1	7	4	0	5000	#NULL!	24	4	0	#NULL!	75	75	75	50	50	50	#NULL!	#NULL!	3	4	2	2	2	3	2	2	27.4725	#NULL!	#NULL!	2	0
1038	8	#NULL!	1	0	0	1	1	2	1	5	40	45	5	1	0	0	0	0	1	3	1	1	6000	7000	33	4	2	0	0	50	75	0	0	25	21.4286	1	3	1	2	1	#NULL!	3	3	1	34.6154	40.3846	35.8974	2	#NULL!
1039	8	#NULL!	0	1	0	2	1	1	0	3	40	50	10	0	0	0	0	1	1	4	1	0	4800	#NULL!	27	2	1	50	75	75	25	50	50	50	53.5714	2	2	1	4	2	1	3	3	1	27.6923	#NULL!	#NULL!	2	0
1040	8	2	1	0	0	2	3	3	0	2	30	31	1	1	1	0	0	0	1	0	1	3	4300	4700	30	4	3	75	100	100	75	50	100	100	85.7143	2	1	1	1	1	#NULL!	1	#NULL!	#NULL!	33.0769	36.1538	34.9876	1	1
1041	8	#NULL!	1	0	0	1	1	2	0	3	38.7	40	1.3	0	1	0	0	0	1	1	1	2	10000	10000	30	4	4	75	100	100	100	75	100	100	92.8571	1	4	1	2	1	#NULL!	2	1	#NULL!	59.6303	59.6303	57.6923	2	0
1042	8	2	0	0	0	1	3	3	0	2	13	15	2	0	1	0	0	0	1	6	2	3	2000	2200	34	2	1	100	75	75	75	100	100	100	89.2857	1	3	1	2	1	#NULL!	3	1	2	35.503	39.0533	33.8462	1	1
1044	8	#NULL!	1	0	0	2	2	3	0	1	40	42	2	0	1	0	1	0	1	7	4	0	6000	6000	30	4	3	75	50	75	50	75	75	50	64.2857	1	2	1	3	3	1	3	2	2	34.6154	34.6154	32.967	2	0
1047	8	4	1	0	0	2	1	3	0	2	20	30	10	1	0	1	0	0	1	0	1	2	1500	1600	30	2	1	50	75	75	25	50	50	50	53.5714	1	2	1	4	1	#NULL!	1	#NULL!	#NULL!	17.3077	18.4615	12.3077	1	1
1048	8	4	0	0	0	1	1	4	1	2	40	40	0	1	0	0	0	0	1	0	1	0	7000	8000	30	4	4	50	75	75	75	75	75	50	67.8571	#NULL!	4	2	#NULL!	1	#NULL!	3	1	#NULL!	40.3846	46.1538	46.1538	2	1
1052	8	#NULL!	0	0	0	2	3	3	0	4	40	50	10	0	0	0	0	1	1	7	2	2	4300	4700	27	4	2	75	75	75	50	50	50	75	64.2857	1	5	2	3	1	#NULL!	3	3	1	24.8077	27.1154	21.6923	2	0
1053	8	1	1	0	0	1	1	3	1	2	30	35	5	0	0	0	0	1	1	2	2	0	3200	7000	31	4	4	100	100	100	75	100	100	100	96.4286	2	4	1	2	3	2	3	2	2	24.6154	53.8462	46.1538	1	1
1054	8	#NULL!	0	0	0	1	1	3	1	2	32	32	0	1	0	0	0	0	1	2	1	2	5500	#NULL!	#NULL!	#NULL!	#NULL!	50	25	50	0	25	25	50	32.1429	1	4	#NULL!	#NULL!	#NULL!	#NULL!	#NULL!	#NULL!	#NULL!	39.6635	#NULL!	#NULL!	1	#NULL!
1055	8	#NULL!	0	0	0	2	2	1	0	5	40	46	6	1	1	0	0	0	1	#NULL!	2	3	5136	5260	30	#NULL!	4	50	50	50	50	75	75	75	60.7143	1	4	1	4	1	#NULL!	3	#NULL!	2	29.6308	30.3462	26.388	2	0
1056	8	4	0	0	0	2	1	3	0	1	4	4	0	0	0	1	0	0	2	#NULL!	#NULL!	#NULL!	549	#NULL!	4	1	0	0	75	50	0	0	0	25	21.4286	2	1	5	1	1	#NULL!	1	#NULL!	#NULL!	31.6731	#NULL!	#NULL!	1	1
1058	8	3	0	0	0	2	1	4	0	2	20	20	0	1	1	0	0	0	1	1	0	1	2000	2100	25	2	1	75	75	50	50	50	75	75	64.2857	2	#NULL!	1	3	1	#NULL!	2	1	#NULL!	23.0769	24.2308	24.2308	1	1
1059	8	2	0	0	0	2	1	3	1	2	12	15	3	1	0	0	0	0	1	0	1	3	#NULL!	#NULL!	28	4	4	75	100	50	50	75	50	75	67.8571	2	3	1	1	1	#NULL!	#NULL!	#NULL!	#NULL!	#NULL!	#NULL!	#NULL!	1	1
1061	8	#NULL!	0	0	0	2	1	3	0	1	40	45	5	0	1	0	0	0	1	1	0	0	4620	4620	30	4	1	75	50	100	25	75	25	50	57.1429	2	3	1	2	1	#NULL!	3	2	2	26.6538	26.6538	23.6923	2	0
1062	8	#NULL!	0	0	0	1	1	1	0	5	40	48	8	1	1	1	0	0	1	4	4	3	4650	4650	30	4	4	50	100	75	75	50	75	75	71.4286	1	3	1	4	1	#NULL!	3	2	1	26.8269	26.8269	22.3558	2	0
1063	8	2	1	0	0	2	3	3	0	3	20	22	2	0	0	0	0	1	1	2	2	0	3200	#NULL!	30	2	3	75	50	75	25	75	75	75	64.2857	1	3	1	2	2	2	3	2	2	36.9231	#NULL!	#NULL!	1	1
1064	8	2	0	0	0	2	1	2	1	2	30	30	0	0	0	1	0	0	1	3	1	0	3000	#NULL!	30	2	2	75	75	75	50	50	0	50	53.5714	1	3	1	1	1	#NULL!	1	#NULL!	#NULL!	23.0769	#NULL!	#NULL!	1	1
1065	8	1	0	0	0	1	2	3	0	2	30	29	-1	0	0	0	0	0	1	4	1	3	4300	4500	28	4	2	0	100	100	25	25	75	50	53.5714	2	3	5	2	1	#NULL!	3	2	2	33.0769	34.6154	35.809	1	1
1066	8	#NULL!	0	0	0	2	4	#NULL!	#NULL!	1	40	40	0	0	0	0	0	1	2	#NULL!	#NULL!	#NULL!	5600	5600	30	4	4	50	100	100	25	75	75	75	71.4286	2	1	4	2	1	#NULL!	2	1	#NULL!	32.3077	32.3077	32.3077	2	0
1067	8	2	1	0	0	2	1	3	0	2	24	25	1	1	0	0	0	0	1	1	0	0	3900	3900	30	2	2	75	100	75	75	75	75	75	78.5714	2	5	1	1	1	#NULL!	1	#NULL!	#NULL!	37.5	37.5	36	1	1
1069	8	#NULL!	1	0	0	1	1	4	1	3	30	30	0	1	0	0	0	0	1	0	1	3	6400	6500	30	#NULL!	4	75	50	100	50	75	75	50	67.8571	2	4	1	3	3	2	2	1	#NULL!	49.2308	50	50	1	0
1070	8	#NULL!	1	0	0	1	1	3	0	1	40	40	0	1	0	1	0	0	2	#NULL!	#NULL!	#NULL!	4000	4000	28	2	2	75	75	75	50	75	50	75	67.8571	2	1	4	2	1	#NULL!	2	1	#NULL!	23.0769	23.0769	23.0769	2	0
1071	8	#NULL!	0	0	0	2	3	3	0	2	40	50	10	1	0	1	0	0	1	4	2	2	4500	4500	28	4	3	100	75	75	75	75	75	75	78.5714	2	2	1	4	2	2	3	2	1	25.9615	25.9615	20.7692	2	0
1073	8	#NULL!	1	0	0	2	1	1	1	5	40	45	5	0	1	0	0	0	1	7	2	3	3850	3850	30	4	4	50	50	50	25	25	25	50	39.2857	1	3	6	4	1	#NULL!	3	3	1	22.2115	22.2115	19.7436	2	0
1074	8	#NULL!	0	1	0	2	1	1	1	5	40	42	2	0	1	0	0	0	1	4	2	3	3650	5000	30	2	4	25	50	0	50	50	0	25	28.5714	1	2	3	4	1	#NULL!	3	1	1	21.0577	28.8462	27.4725	2	0
1075	8	2	0	1	0	2	1	3	0	1	40	35	-5	0	0	0	0	0	1	2	1	3	5000	5389	30	4	2	75	75	100	75	100	75	75	82.1429	1	1	1	2	#NULL!	#NULL!	1	#NULL!	#NULL!	28.8462	31.0904	35.5319	2	1
1076	8	#NULL!	0	0	0	1	2	1	1	4	40	40	0	0	0	1	0	0	1	7	3	3	3500	3500	29	4	4	25	25	100	0	25	50	50	39.2857	2	5	3	4	1	#NULL!	3	3	2	20.1923	20.1923	20.1923	2	0
1077	8	#NULL!	1	0	0	2	3	3	0	4	36	36	0	1	0	0	0	0	1	4	1	0	3900	3900	20	4	4	75	75	75	25	25	50	50	53.5714	1	2	1	2	1	#NULL!	3	1	2	25	25	25	1	0
1079	8	#NULL!	1	1	0	2	1	1	1	5	40	50	10	1	0	1	0	1	1	7	1	3	3850	3850	30	2	3	50	75	75	25	25	0	50	42.8571	1	4	6	4	1	#NULL!	3	2	1	22.2115	22.2115	17.7692	2	0
1080	8	#NULL!	1	0	0	2	3	3	0	4	40	50	10	0	0	0	0	1	1	2	2	0	4100	4100	30	#NULL!	#NULL!	25	75	25	50	25	0	50	35.7143	1	2	1	#NULL!	1	#NULL!	3	3	1	23.6538	23.6538	18.9231	2	0
1081	8	4	1	0	0	2	1	3	1	5	40	42	2	1	0	0	0	0	#NULL!	#NULL!	#NULL!	#NULL!	4200	4200	27	1	4	0	75	75	0	25	0	0	25	1	3	1	2	1	#NULL!	3	2	1	24.2308	24.2308	23.0769	2	1
1082	8	#NULL!	0	0	0	2	2	3	1	1	40	48	8	1	0	0	0	1	1	7	4	3	5000	6000	24	4	4	50	75	75	50	50	50	75	60.7143	1	3	4	3	3	2	3	3	2	28.8462	34.6154	28.8462	2	1
1083	8	#NULL!	0	0	0	2	3	3	0	3	48	55	7	0	0	0	0	1	1	4	2	2	3500	4000	30	4	3	50	75	50	50	50	0	50	46.4286	2	5	4	4	3	1	3	3	1	16.8269	19.2308	16.7832	2	0
1084	8	2	0	0	0	2	1	3	0	2	20	22	2	1	0	0	0	0	1	0	0	3	2000	2050	30	4	2	100	100	100	75	75	75	100	89.2857	2	4	1	1	1	#NULL!	1	#NULL!	#NULL!	23.0769	23.6538	21.5035	1	1
1085	8	4	0	0	0	2	1	3	0	2	16	17	1	0	0	1	0	0	2	#NULL!	#NULL!	#NULL!	2600	2600	30	4	4	50	75	50	25	75	50	50	53.5714	2	1	5	1	1	#NULL!	#NULL!	#NULL!	#NULL!	37.5	37.5	35.2941	1	1
1086	8	#NULL!	0	0	0	2	1	3	0	1	40	45	5	1	0	0	0	0	2	#NULL!	#NULL!	#NULL!	3000	3000	32	4	2	75	50	75	50	75	50	75	64.2857	2	1	1	2	1	#NULL!	3	1	1	17.3077	17.3077	15.3846	2	0
1089	8	#NULL!	1	0	0	2	1	2	1	3	30	35	5	1	1	0	0	0	1	0	2	2	2700	2700	29	2	2	75	100	75	50	75	50	75	71.4286	1	2	1	3	1	#NULL!	2	1	#NULL!	20.7692	20.7692	17.8022	1	0
1090	8	#NULL!	0	0	0	1	1	2	1	4	30	30	0	0	1	0	0	0	1	1	1	2	6000	6000	30	4	4	100	75	100	25	50	75	100	75	2	4	1	4	1	#NULL!	3	3	2	46.1538	46.1538	46.1538	1	0
1091	8	4	0	0	0	2	3	3	0	2	26	36	10	1	0	0	0	0	1	4	4	3	2700	3000	32	2	0	75	75	25	75	50	25	25	50	2	4	1	1	2	1	1	#NULL!	#NULL!	23.9645	26.6272	19.2308	1	1
1093	8	#NULL!	0	0	0	2	1	1	1	4	40	43	3	1	0	0	0	0	1	#NULL!	2	2	3600	3600	30	#NULL!	3	50	75	50	25	50	0	50	42.8571	1	2	1	3	1	#NULL!	3	1	1	20.7692	20.7692	19.3202	2	0
1094	8	#NULL!	1	0	0	2	1	3	0	1	20	20	0	0	0	0	0	0	2	#NULL!	#NULL!	#NULL!	2400	#NULL!	30	2	0	50	50	50	50	50	75	50	53.5714	1	1	4	2	1	#NULL!	1	#NULL!	#NULL!	27.6923	#NULL!	#NULL!	1	0
1095	8	#NULL!	0	1	0	1	3	3	0	2	34	36	2	0	0	0	0	1	1	4	2	3	3960	5000	25	4	2	75	50	75	50	75	75	75	67.8571	1	5	4	3	2	2	3	3	2	26.8778	33.9367	32.0513	1	0
1096	8	#NULL!	0	0	0	2	1	3	0	1	35	35	0	0	0	0	0	0	2	#NULL!	#NULL!	#NULL!	3250	3250	30	4	4	25	75	75	50	25	50	50	50	1	2	1	2	1	#NULL!	3	1	1	21.4286	21.4286	21.4286	1	0
1097	8	#NULL!	0	1	0	1	1	3	0	2	40	45	5	1	1	0	0	0	1	2	1	0	5000	5000	24	2	3	50	75	75	25	50	50	75	57.1429	1	5	1	2	2	1	3	2	1	28.8462	28.8462	25.641	2	0
1098	8	#NULL!	1	0	0	2	2	1	1	5	40	50	10	1	0	0	0	0	1	7	4	0	2400	2400	27	2	0	75	100	25	75	50	0	75	57.1429	2	3	1	3	2	2	3	2	1	13.8462	13.8462	11.0769	2	0
1099	8	2	0	0	0	1	1	2	1	5	40	44	4	0	0	0	0	0	2	#NULL!	#NULL!	#NULL!	7267	8488	30	4	4	75	75	75	100	75	75	75	78.5714	1	1	4	4	1	#NULL!	3	1	2	41.925	48.9692	44.5175	2	1
1100	8	#NULL!	0	0	0	2	2	3	0	1	32	32	0	1	0	0	0	0	1	4	1	0	5000	5000	30	4	1	100	75	75	50	75	75	75	75	2	5	1	3	1	#NULL!	2	1	#NULL!	36.0577	36.0577	36.0577	1	0
1101	8	#NULL!	0	0	0	2	1	3	0	2	40	40	0	0	1	0	0	0	1	0	1	2	3673	3673	30	2	2	75	100	100	75	75	75	100	85.7143	1	4	1	2	1	#NULL!	3	1	2	21.1904	21.1904	21.1904	2	0
1102	8	#NULL!	1	0	0	2	1	3	0	1	40	40	0	0	1	1	0	0	1	7	2	3	5500	6500	30	4	3	75	100	75	50	75	75	75	75	2	3	1	2	1	#NULL!	2	1	#NULL!	31.7308	37.5	37.5	2	0
1103	8	1	1	0	0	1	1	3	1	2	40	35	-5	0	1	0	0	0	2	#NULL!	#NULL!	#NULL!	8500	8500	30	4	3	100	100	100	100	100	100	100	100	1	3	2	2	1	#NULL!	1	#NULL!	#NULL!	49.0385	49.0385	56.044	2	1
1108	8	1	1	0	0	1	1	3	1	2	40	35	-5	0	0	0	0	0	2	#NULL!	#NULL!	#NULL!	8500	8500	30	4	3	100	100	100	100	100	75	100	96.4286	1	3	2	2	#NULL!	#NULL!	1	#NULL!	#NULL!	49.0385	49.0385	56.044	2	1
1109	8	2	0	0	0	2	1	3	0	1	21	23	2	1	1	0	0	0	2	#NULL!	#NULL!	#NULL!	1900	1900	28	2	#NULL!	50	75	75	75	75	75	75	71.4286	#NULL!	3	1	1	1	#NULL!	1	#NULL!	#NULL!	20.8791	20.8791	19.0635	1	1
1110	8	3	0	0	0	2	1	3	1	3	30	33	3	1	1	0	0	0	1	1	2	2	6200	6250	30	2	4	75	100	75	100	75	75	100	85.7143	1	3	1	3	1	#NULL!	3	1	1	47.6923	48.0769	43.7063	1	1
1114	8	#NULL!	0	0	0	2	1	1	1	3	40	43	3	0	1	1	0	0	1	4	2	3	3800	4300	26	4	3	50	75	50	25	50	50	25	46.4286	2	2	6	4	2	1	3	3	1	21.9231	24.8077	23.0769	2	0
1115	8	#NULL!	0	0	0	2	3	3	0	3	42	60	18	1	0	0	0	1	1	6	1	0	4100	4100	29	4	3	75	75	50	50	50	50	25	53.5714	2	5	4	#NULL!	2	1	3	2	1	22.5275	22.5275	15.7692	2	0
1117	8	#NULL!	0	0	0	2	1	3	0	2	40	40	0	0	1	0	0	0	2	#NULL!	#NULL!	#NULL!	4920	#NULL!	30	2	4	50	75	75	50	50	75	75	64.2857	1	4	1	4	1	#NULL!	2	1	#NULL!	28.3846	#NULL!	#NULL!	2	0
1118	8	#NULL!	0	0	0	2	2	1	1	3	40	46	6	0	0	1	0	0	1	4	1	0	4600	4750	26	4	4	75	100	75	50	75	75	75	75	2	3	1	4	1	#NULL!	3	2	2	26.5385	27.4038	23.8294	2	0
1119	8	1	0	0	0	2	1	3	1	2	20	22	2	0	1	0	0	0	1	0	0	#NULL!	#NULL!	#NULL!	30	4	3	75	75	75	75	75	75	75	75	1	3	1	1	1	#NULL!	1	#NULL!	#NULL!	#NULL!	#NULL!	#NULL!	1	1
1120	8	2	1	0	0	2	4	#NULL!	#NULL!	3	#NULL!	#NULL!	#NULL!	0	0	0	0	0	2	#NULL!	#NULL!	#NULL!	#NULL!	#NULL!	29	2	1	75	75	50	75	75	100	75	75	1	2	1	2	1	#NULL!	3	3	2	#NULL!	#NULL!	#NULL!	#NULL!	1
1121	8	#NULL!	0	0	0	2	1	1	0	5	32	42	10	1	0	0	0	0	1	2	2	#NULL!	4000	4000	30	#NULL!	#NULL!	100	75	75	50	75	100	75	78.5714	2	3	1	4	2	1	3	2	1	28.8462	28.8462	21.978	1	0
1122	8	#NULL!	0	0	0	2	1	1	1	5	40	45	5	1	1	0	0	0	1	1	1	3	3500	3800	30	4	3	75	50	50	50	50	25	50	50	1	3	666666	4	1	#NULL!	3	2	1	20.1923	21.9231	19.4872	2	0
1123	8	#NULL!	0	0	0	2	3	3	0	1	40	43	3	0	0	1	0	0	1	6	3	3	4400	4500	25	4	3	50	75	75	25	50	25	50	50	2	4	1	2	2	2	3	2	2	25.3846	25.9615	24.1503	2	0
1124	8	#NULL!	0	0	0	2	3	3	1	5	36	38	2	1	0	0	0	0	1	5	2	2	2000	2200	26	4	4	50	75	75	25	50	50	50	53.5714	1	2	1	3	3	1	3	2	1	12.8205	14.1026	13.3603	1	0
1125	8	3	0	0	0	2	3	3	0	2	20	20	0	0	1	0	0	0	1	2	1	3	2000	2300	26	4	1	50	75	50	75	75	50	75	64.2857	2	4	1	2	1	#NULL!	2	1	#NULL!	23.0769	26.5385	26.5385	1	1
1126	8	#NULL!	0	0	0	1	2	3	1	4	40	45	5	0	1	0	0	0	1	1	2	3	#NULL!	#NULL!	#NULL!	#NULL!	#NULL!	#NULL!	#NULL!	#NULL!	#NULL!	#NULL!	#NULL!	#NULL!	#NULL!	#NULL!	#NULL!	#NULL!	#NULL!	#NULL!	#NULL!	#NULL!	#NULL!	#NULL!	#NULL!	#NULL!	#NULL!	2	0
1128	8	4	0	0	0	2	1	3	0	1	30	36	6	0	0	0	0	1	1	0	0	2	4125	4125	27	2	2	50	100	75	100	50	75	100	78.5714	1	1	1	2	2	2	3	2	1	31.7308	31.7308	26.4423	1	1
1129	8	2	0	0	1	1	4	#NULL!	#NULL!	2	32	40	8	1	0	0	0	0	2	#NULL!	#NULL!	#NULL!	6601	6601	25	4	3	50	#NULL!	75	75	75	75	75	#NULL!	2	5	1	4	1	#NULL!	3	2	1	#NULL!	47.6034	38.0827	1	1
1132	8	#NULL!	0	0	0	2	3	3	0	3	4.5	4.5	0	1	0	0	0	0	1	0	2	0	580	580	25	2	0	100	100	100	50	75	75	75	82.1429	1	4	1	2	2	2	1	#NULL!	#NULL!	29.7436	29.7436	29.7436	1	0
1133	8	#NULL!	1	0	0	2	3	3	0	2	40	50	10	0	1	1	0	0	1	0	2	3	4000	4559	28	2	3	75	75	50	50	75	75	75	67.8571	1	2	1	4	2	1	3	3	1	23.0769	26.3019	21.0415	2	0
1134	8	#NULL!	0	1	0	1	1	2	0	4	40	45	5	0	1	1	0	0	1	0	0	3	5500	5950	30	1	4	100	100	75	50	50	75	75	75	1	5	1	4	1	#NULL!	3	3	1	31.7308	34.3269	30.5128	2	0
1136	8	2	1	0	0	#NULL!	1	4	0	1	21	25	4	0	1	1	0	0	2	#NULL!	#NULL!	#NULL!	3000	#NULL!	30	4	3	75	75	100	100	75	75	75	82.1429	#NULL!	5	1	3	1	#NULL!	2	1	#NULL!	32.967	#NULL!	#NULL!	1	1
1138	8	#NULL!	1	1	0	2	3	3	0	5	45	60	15	1	0	0	1	0	1	4	2	3	3100	3800	27	4	3	100	100	50	100	75	75	75	82.1429	1	3	4	4	1	#NULL!	3	3	1	15.8974	19.4872	14.6154	2	0
1139	6	3	0	0	0	2	1	2	1	2	40	40	0	1	0	0	0	0	1	1	1	2	4200	4300	28	2	2	25	75	25	50	50	25	50	42.8571	#NULL!	#NULL!	#NULL!	#NULL!	#NULL!	#NULL!	#NULL!	#NULL!	#NULL!	24.2308	24.8077	24.8077	2	1
1141	8	#NULL!	0	0	0	2	1	3	0	1	24	30	6	1	0	0	0	0	1	6	2	0	3030	3030	24	2	0	50	75	50	50	50	25	50	50	1	2	3	4	2	1	3	2	1	29.1346	29.1346	23.3077	1	0
1142	8	#NULL!	1	0	0	2	3	3	0	2	36	40	4	0	0	0	0	0	1	7	2	3	3700	3850	30	4	3	75	50	50	100	100	75	50	71.4286	2	3	4	3	1	#NULL!	2	1	#NULL!	23.7179	24.6795	22.2115	1	0
1143	8	3	0	0	0	2	1	3	0	2	30	30	0	0	1	0	0	0	1	4	2	3	3350	3350	24	2	1	50	75	75	50	50	25	50	53.5714	1	3	1	1	1	#NULL!	3	3	2	25.7692	25.7692	25.7692	1	1
1144	8	#NULL!	0	0	0	2	2	3	0	2	40	42	2	1	1	1	0	0	1	4	2	0	3625	3625	30	2	2	50	100	75	100	100	75	100	85.7143	1	4	2	3	1	#NULL!	3	1	2	20.9135	20.9135	19.9176	2	0
1147	8	#NULL!	0	0	0	2	3	3	0	4	40	46	6	0	0	0	0	1	1	6	2	0	5200	5200	30	2	2	75	100	25	50	50	75	50	60.7143	2	2	4	4	2	1	3	2	1	30	30	26.087	2	0
1149	8	#NULL!	1	0	0	2	1	3	1	2	32	35	3	1	0	1	0	0	1	1	1	3	3977	4027	28	2	3	50	25	50	0	50	50	25	35.7143	1	1	666666	2	1	#NULL!	3	2	2	28.6803	29.0409	26.5516	1	0
1150	8	4	1	0	0	2	1	3	0	1	21	25	4	1	0	1	0	0	2	#NULL!	#NULL!	#NULL!	3055	3105	28	1	2	75	75	100	75	75	50	75	75	1	1	1	2	1	#NULL!	1	#NULL!	#NULL!	33.5714	34.1209	28.6615	1	1
1151	8	#NULL!	0	0	0	2	3	3	0	3	40	48	8	0	0	1	0	0	1	7	2	0	4000	4300	24	4	3	50	75	75	50	75	50	75	64.2857	1	5	1	4	3	2	3	2	2	23.0769	24.8077	20.6731	2	0
1152	8	#NULL!	0	0	0	2	3	3	0	3	40	45	5	0	1	0	0	0	1	7	6	3	4200	4200	30	#NULL!	2	50	50	50	50	75	50	50	53.5714	#NULL!	2	1	4	3	1	3	3	2	24.2308	24.2308	21.5385	2	0
1153	8	1	1	0	0	2	1	4	0	3	14	17	3	1	0	0	0	0	1	2	0	3	1200	1200	30	#NULL!	1	100	100	100	100	100	75	100	96.4286	1	2	1	2	1	#NULL!	1	#NULL!	#NULL!	19.7802	19.7802	16.2896	1	1
1154	8	#NULL!	0	0	0	1	1	1	1	5	40	45	5	1	0	1	0	0	1	0	2	3	4000	4000	27	2	2	50	50	50	75	75	25	25	50	1	3	1	4	1	#NULL!	3	2	1	23.0769	23.0769	20.5128	2	0
1155	8	3	1	0	0	#NULL!	1	3	0	2	30	32	2	0	0	0	0	1	1	0	0	0	4200	4200	30	2	0	25	100	75	50	75	50	75	64.2857	2	3	1	1	1	#NULL!	2	1	#NULL!	32.3077	32.3077	30.2885	1	1
1156	8	3	0	0	0	2	3	3	0	3	25	25	0	0	1	0	0	0	1	1	1	3	2350	3500	24	4	1	50	75	75	50	75	50	75	64.2857	2	2	1	2	1	#NULL!	3	2	2	21.6923	32.3077	32.3077	1	1
1157	8	#NULL!	0	0	0	2	3	3	0	4	38	40	2	0	0	0	0	1	1	4	2	0	4600	4600	30	2	2	25	75	25	25	75	0	50	39.2857	2	2	4	3	2	1	3	2	1	27.9352	27.9352	26.5385	2	0
1158	8	1	1	0	0	2	3	4	0	4	#NULL!	42.5	#NULL!	1	1	0	0	0	1	1	1	0	5000	5000	28	4	4	100	100	100	100	100	75	75	92.8571	1	5	1	2	1	#NULL!	2	1	#NULL!	#NULL!	#NULL!	27.1493	#NULL!	1
1160	8	#NULL!	0	0	0	2	1	3	0	3	32	33	1	1	0	0	0	0	1	0	0	0	4300	4300	30	4	3	75	75	75	75	75	75	75	75	1	3	1	4	1	#NULL!	3	1	2	31.0096	31.0096	30.0699	1	0
1162	8	3	1	0	0	1	1	3	0	1	20	25	5	0	1	0	0	0	1	1	0	0	2028	2028	30	2	2	75	75	75	75	75	75	75	75	1	5	1	1	1	#NULL!	2	1	#NULL!	23.4	23.4	18.72	1	1
1163	8	#NULL!	0	0	0	2	2	3	0	3	25	30	5	0	0	1	1	0	1	7	1	3	2500	3100	30	2	3	0	50	75	0	25	25	25	28.5714	2	4	1	3	2	2	3	3	1	23.0769	28.6154	23.8462	1	0
1164	8	#NULL!	0	0	0	2	1	3	0	2	40	40	0	1	0	0	0	0	2	#NULL!	#NULL!	#NULL!	3000	3000	25	2	0	75	50	50	50	50	50	75	57.1429	1	2	1	2	#NULL!	#NULL!	3	#NULL!	2	17.3077	17.3077	17.3077	2	0
1165	8	4	0	0	0	2	1	3	1	2	20	25	5	0	1	0	0	0	1	1	2	0	1500	3500	20	2	1	50	50	25	25	50	25	50	39.2857	2	2	1	4	2	1	3	3	1	17.3077	40.3846	32.3077	1	1
1166	8	#NULL!	0	0	0	2	4	#NULL!	#NULL!	4	40	30	-10	0	0	0	0	0	2	#NULL!	#NULL!	#NULL!	#NULL!	#NULL!	30	4	0	75	75	100	100	75	50	75	78.5714	2	1	1	3	1	#NULL!	2	1	#NULL!	#NULL!	#NULL!	#NULL!	2	0
1167	8	#NULL!	1	1	0	2	1	1	1	4	40	47	7	0	0	1	0	0	1	4	2	3	3000	3000	29	2	2	50	75	50	50	50	25	25	46.4286	1	3	1	4	1	#NULL!	3	2	1	17.3077	17.3077	14.73	2	0
1168	8	2	0	0	0	1	1	2	1	5	25	30	5	0	1	1	0	0	1	2	2	2	3300	4100	29	2	4	75	75	75	75	50	50	50	64.2857	1	4	1	1	1	#NULL!	1	#NULL!	#NULL!	30.4615	37.8462	31.5385	1	1
1169	8	#NULL!	0	0	0	2	1	3	1	1	39.5	41	1.5	1	0	0	0	1	2	#NULL!	#NULL!	#NULL!	4100	4100	28	1	3	50	50	50	25	25	25	50	39.2857	1	1	3	2	1	#NULL!	3	2	1	23.9533	23.9533	23.0769	2	0
1170	8	#NULL!	0	0	0	1	2	1	0	5	40	46	6	0	0	0	0	1	1	0	1	0	4000	4000	23	4	2	100	100	50	25	50	25	50	57.1429	2	3	3	4	2	#NULL!	3	3	1	23.0769	23.0769	20.0669	2	0
1171	8	#NULL!	0	0	0	2	2	1	0	5	40	55	15	1	0	0	0	0	1	4	2	1	#NULL!	3700	28	2	1	50	75	75	50	75	25	50	57.1429	2	2	1	4	3	1	3	2	1	#NULL!	21.3462	15.5245	2	0
1172	8	#NULL!	0	0	0	1	#NULL!	#NULL!	#NULL!	2	25	25	0	1	1	0	0	0	1	0	#NULL!	0	#NULL!	#NULL!	31	4	3	#NULL!	75	50	#NULL!	#NULL!	75	50	#NULL!	1	3	4	1	#NULL!	#NULL!	#NULL!	#NULL!	#NULL!	#NULL!	#NULL!	#NULL!	1	0
1173	8	1	1	0	0	2	3	3	#NULL!	3	16	20	4	0	0	1	0	0	2	#NULL!	#NULL!	#NULL!	1500	1900	#NULL!	2	0	75	100	75	75	75	50	75	75	1	3	1	3	1	#NULL!	3	2	2	21.6346	27.4038	21.9231	1	1
1175	8	#NULL!	0	0	0	#NULL!	2	1	0	4	40	50	10	0	0	0	0	1	1	6	2	2	2900	3000	20	2	2	100	75	75	50	50	0	75	60.7143	1	3	3	4	2	2	3	3	2	16.7308	17.3077	13.8462	2	0
1176	8	2	0	0	0	2	3	3	0	3	40	45	5	0	1	0	0	0	1	2	2	0	8000	8000	30	2	4	75	75	50	75	50	75	75	67.8571	1	3	2	2	1	#NULL!	3	1	2	46.1538	46.1538	41.0256	2	1
1177	8	#NULL!	0	0	0	1	1	4	1	2	40	43	3	0	0	1	0	0	#NULL!	#NULL!	#NULL!	#NULL!	5400	#NULL!	30	4	4	75	75	75	75	75	75	75	75	1	3	1	#NULL!	1	#NULL!	3	1	1	31.1538	#NULL!	#NULL!	2	0
1178	8	#NULL!	0	0	0	2	2	3	0	1	32	32	0	1	0	0	0	0	1	5	2	0	3500	3500	25	4	2	50	75	75	75	50	50	75	64.2857	1	3	1	3	2	2	1	#NULL!	#NULL!	25.2404	25.2404	25.2404	1	0
1179	8	#NULL!	1	0	0	1	2	1	0	3	40	48	8	1	0	0	0	1	1	6	2	0	4050	4050	28	4	2	50	100	75	25	75	50	50	60.7143	1	2	1	3	2	1	2	2	2	23.3654	23.3654	19.4712	2	0
1180	8	3	0	0	0	2	2	3	0	1	25	30	5	1	1	0	0	1	1	4	2	0	#NULL!	#NULL!	30	2	1	25	25	75	25	25	25	0	28.5714	2	5	1	1	3	1	3	2	1	#NULL!	#NULL!	#NULL!	1	1
1182	8	2	0	0	0	#NULL!	4	#NULL!	#NULL!	4	#NULL!	20	20	0	0	0	0	0	2	#NULL!	#NULL!	#NULL!	4000	4300	28	2	0	50	75	25	50	25	100	75	57.1429	2	4	1	2	1	#NULL!	1	#NULL!	#NULL!	#NULL!	#NULL!	49.6154	#NULL!	1
1183	8	3	0	0	0	2	1	3	0	4	20	20	0	0	1	0	0	0	1	2	1	3	3098	3364	30	2	1	50	75	75	50	75	25	50	57.1429	2	3	1	1	1	#NULL!	2	2	2	35.7462	38.8154	38.8154	1	1
1184	8	#NULL!	0	0	0	2	2	3	0	2	34	34	0	0	0	0	1	0	1	4	2	3	4500	5300	30	2	3	75	100	50	75	75	50	75	71.4286	2	4	1	3	2	2	3	3	1	30.543	35.9729	35.9729	1	0
1185	8	#NULL!	0	0	0	2	4	#NULL!	#NULL!	1	40	45	5	0	0	0	0	1	2	#NULL!	#NULL!	#NULL!	6250	6250	25	4	4	75	75	75	50	50	75	50	64.2857	1	#NULL!	3	2	1	#NULL!	3	2	2	36.0577	36.0577	32.0513	2	0
1186	8	1	1	0	0	1	3	3	0	1	40	35	-5	0	0	0	0	0	2	#NULL!	#NULL!	#NULL!	4500	4500	28	4	3	100	100	100	100	100	100	100	100	1	1	4	2	1	#NULL!	1	#NULL!	#NULL!	25.9615	25.9615	29.6703	2	1
1187	8	3	0	0	0	2	1	3	0	1	20	23	3	0	1	0	0	0	2	#NULL!	#NULL!	#NULL!	2500	2500	28	2	3	75	100	100	50	75	75	75	78.5714	1	5	2	3	1	#NULL!	3	1	2	28.8462	28.8462	25.0836	1	1
1189	8	#NULL!	0	0	0	2	2	3	0	2	35	40	5	1	0	1	1	0	1	4	1	3	4500	5000	30	2	2	75	100	25	50	100	50	75	67.8571	1	4	1	4	2	2	3	3	1	29.6703	32.967	28.8462	1	0
1190	8	#NULL!	0	0	0	2	1	2	0	3	25	28	3	0	1	1	0	0	1	5	2	3	2400	2400	28	2	2	75	100	75	75	50	50	75	71.4286	2	2	1	3	1	#NULL!	3	3	1	22.1538	22.1538	19.7802	1	0
1191	8	#NULL!	0	0	0	2	1	1	1	5	25	26	1	0	0	0	0	0	1	7	6	3	3000	4500	30	1	3	100	75	75	75	100	75	75	82.1429	1	3	1	3	1	#NULL!	#NULL!	#NULL!	#NULL!	27.6923	41.5385	39.9408	1	0
1192	8	#NULL!	0	0	0	2	#NULL!	#NULL!	#NULL!	5	37.5	45	7.5	0	0	0	0	1	1	3	4	3	4100	4500	25	4	3	0	75	25	50	50	0	50	35.7143	1	4	1	4	2	1	3	2	1	25.2308	27.6923	23.0769	1	0
1196	8	#NULL!	0	0	0	2	3	3	0	2	40	50	10	1	0	0	0	0	1	7	2	0	4400	4550	27	2	3	50	50	50	0	50	75	25	42.8571	1	5	1	4	2	1	3	2	1	25.3846	26.25	21	2	0
1197	8	#NULL!	0	0	0	2	3	3	0	5	40	40	0	1	0	0	1	0	1	4	1	3	4500	4500	30	4	3	75	100	75	50	75	50	75	71.4286	1	2	4	#NULL!	3	2	1	#NULL!	#NULL!	25.9615	25.9615	25.9615	2	0
1198	8	2	0	0	0	2	3	3	0	4	25	25	0	0	0	0	0	0	2	#NULL!	#NULL!	#NULL!	3500	3500	30	4	3	75	100	100	75	75	75	75	82.1429	1	1	2	1	1	#NULL!	1	#NULL!	#NULL!	32.3077	32.3077	32.3077	1	1
1199	5	4	0	1	0	2	2	3	0	4	40	42	2	1	0	0	0	0	1	3	1	0	4600	4600	25	4	2	#NULL!	#NULL!	#NULL!	#NULL!	#NULL!	#NULL!	#NULL!	#NULL!	#NULL!	#NULL!	#NULL!	#NULL!	#NULL!	#NULL!	#NULL!	#NULL!	#NULL!	26.5385	26.5385	25.2747	2	1
1200	8	2	0	0	0	2	1	3	0	1	20	20	0	1	0	0	0	0	1	1	1	3	2510	2510	30	4	2	50	75	75	25	#NULL!	25	50	#NULL!	2	3	1	3	1	#NULL!	3	1	2	28.9615	28.9615	28.9615	1	1
1202	8	#NULL!	0	0	0	2	3	3	0	2	30	40	10	1	1	0	0	0	1	5	3	3	2661	2661	30	4	3	100	75	75	75	100	75	75	82.1429	1	2	1	4	3	2	3	2	2	20.4692	20.4692	15.3519	1	0
1203	8	3	0	0	0	2	4	#NULL!	#NULL!	4	20	25	5	0	1	0	0	0	1	4	2	3	3056	3056	30	4	0	50	75	75	50	25	100	50	60.7143	2	3	1	3	2	2	3	1	1	35.2615	35.2615	28.2092	1	1
1204	8	#NULL!	0	0	0	2	2	1	1	2	40	50	10	0	1	0	0	0	1	7	3	3	3700	3700	29	2	4	75	25	75	25	50	25	50	46.4286	2	3	1	4	1	#NULL!	3	2	2	21.3462	21.3462	17.0769	2	0
1205	8	#NULL!	0	0	0	1	1	1	0	4	20	28	8	0	1	1	0	0	1	3	4	3	2026	2479	30	4	3	50	75	75	50	75	25	50	57.1429	1	2	1	4	1	#NULL!	3	2	1	23.3769	28.6038	20.4313	1	0
1206	8	3	0	0	0	1	1	4	1	2	30	33	3	0	1	0	0	0	1	1	1	0	4800	4800	30	2	3	50	75	75	50	50	75	50	60.7143	2	3	1	2	1	#NULL!	3	2	2	36.9231	36.9231	33.5664	1	1
1207	8	#NULL!	0	0	0	2	2	3	1	2	40	45	5	0	1	1	1	0	1	2	2	0	5100	5500	30	4	4	50	50	100	0	75	75	50	57.1429	1	3	1	4	2	2	3	2	2	29.4231	31.7308	28.2051	2	0
1208	8	3	1	1	0	2	1	4	1	4	20	22	2	0	1	1	0	0	1	1	1	3	2650	2754	30	4	4	50	75	75	75	75	25	75	64.2857	1	3	1	3	1	#NULL!	3	1	1	30.5769	31.7769	28.8881	1	1
1209	8	#NULL!	1	0	0	2	2	3	0	3	28	35	7	0	1	1	0	0	1	4	3	0	2900	3300	24	4	4	75	100	50	50	100	50	75	71.4286	1	2	1	3	2	1	3	2	1	23.9011	27.1978	21.7582	1	0
1210	8	#NULL!	0	0	0	2	1	3	0	2	35	35	0	0	0	0	1	0	1	1	3	2	3420	3680	30	2	3	50	75	100	75	75	75	75	75	2	4	4	2	1	#NULL!	2	1	#NULL!	22.5495	24.2637	24.2637	1	0
1212	8	#NULL!	0	0	0	1	1	4	0	3	36	38	2	1	1	0	0	0	1	1	1	3	5500	5750	30	2	3	50	50	25	50	75	75	75	57.1429	1	4	1	3	1	#NULL!	3	1	2	35.2564	36.859	34.919	1	0
1213	8	#NULL!	0	0	0	1	3	3	0	2	40	68	28	0	0	0	1	0	1	7	4	3	3600	4800	28	4	1	75	75	50	50	75	50	75	64.2857	2	3	4	3	3	1	3	3	1	20.7692	27.6923	16.2896	2	0
1214	8	#NULL!	1	0	0	2	2	3	1	2	40	55	15	0	1	1	0	0	1	4	3	3	4150	4800	28	1	2	50	75	50	50	50	25	50	50	1	2	1	3	2	1	3	3	1	23.9423	27.6923	20.1399	2	0
1215	8	3	0	0	0	2	2	3	0	2	39	41	2	0	0	0	0	1	1	3	2	0	4700	4700	25	4	2	75	75	75	50	75	75	75	71.4286	1	3	4	2	2	1	2	2	1	27.8107	27.8107	26.454	2	1
1216	8	#NULL!	0	0	0	2	1	1	1	5	40	48	8	1	0	1	0	0	1	6	2	3	4700	5000	28	2	3	25	50	50	50	50	50	50	46.4286	1	3	666666	4	2	1	3	3	1	27.1154	28.8462	24.0385	2	0
1217	8	2	0	0	0	2	#NULL!	#NULL!	#NULL!	1	26	28	2	1	0	1	0	0	1	0	0	0	3500	3683	30	2	1	50	75	75	75	50	75	75	67.8571	2	5	1	1	1	#NULL!	2	1	#NULL!	31.0651	32.6893	30.3544	1	1
1218	8	#NULL!	1	0	0	2	3	3	0	2	20	30	10	0	0	1	0	0	2	#NULL!	#NULL!	#NULL!	1800	1800	20	2	2	50	50	75	75	75	25	50	57.1429	2	1	1	2	2	2	3	1	2	20.7692	20.7692	13.8462	1	0
1219	8	#NULL!	0	0	0	1	2	1	1	2	40	55	15	0	1	0	0	0	1	7	4	3	4600	4800	26	2	3	0	100	75	0	0	0	25	28.5714	2	3	1	4	1	#NULL!	3	2	2	26.5385	27.6923	20.1399	2	0
1221	8	3	0	0	0	2	1	3	0	1	40	43	3	0	1	0	0	1	1	0	1	0	5000	#NULL!	30	2	3	75	50	100	50	75	50	50	64.2857	2	1	2	2	1	#NULL!	2	1	#NULL!	28.8462	#NULL!	#NULL!	2	1
1223	8	2	0	1	0	2	1	1	0	5	20	20	0	1	0	0	0	0	2	#NULL!	#NULL!	#NULL!	1900	1900	15	4	2	75	75	50	75	75	50	75	67.8571	1	4	1	4	#NULL!	#NULL!	#NULL!	#NULL!	#NULL!	21.9231	21.9231	21.9231	1	1
1224	8	#NULL!	1	0	0	#NULL!	2	3	0	2	32	37.5	5.5	0	0	0	0	1	1	4	3	3	2600	3228	30	2	4	25	75	50	50	50	25	50	46.4286	1	4	1	4	3	1	3	2	1	18.75	23.2788	19.8646	1	0
1225	8	3	0	0	0	2	3	3	0	5	22.5	26.5	4	0	0	0	0	1	1	0	#NULL!	3	3674	#NULL!	28	4	3	75	75	75	50	50	75	75	67.8571	1	2	4	3	#NULL!	#NULL!	#NULL!	#NULL!	#NULL!	37.6821	#NULL!	#NULL!	1	1
1226	8	3	0	0	0	1	1	3	1	2	38	39	1	0	0	0	0	1	1	1	0	1	6800	6950	30	4	3	75	75	75	75	75	50	75	71.4286	1	4	1	2	1	#NULL!	3	2	2	41.2955	42.2065	41.1243	2	1
1229	8	3	1	0	0	1	2	3	0	2	40	45	5	0	0	0	0	1	1	4	2	0	6000	6000	28	4	2	75	100	50	50	75	75	75	71.4286	2	3	1	2	2	1	2	1	#NULL!	34.6154	34.6154	30.7692	2	1
1230	8	3	1	0	0	1	3	3	0	3	30	28	-2	1	0	0	0	1	2	#NULL!	#NULL!	#NULL!	8000	8000	30	4	3	50	75	75	75	75	100	75	75	1	2	4	2	1	#NULL!	3	1	#NULL!	61.5385	61.5385	65.9341	1	1
1231	8	#NULL!	0	0	0	#NULL!	1	1	0	5	37.5	42	4.5	0	1	0	0	0	1	7	0	1	5000	5000	25	1	2	25	75	25	0	50	50	25	35.7143	1	4	1	4	2	1	3	3	1	30.7692	30.7692	27.4725	1	0
1232	8	4	1	0	0	2	1	4	1	5	32	45	13	1	0	1	0	0	1	0	4	2	3500	#NULL!	30	1	4	25	50	25	75	75	0	50	42.8571	1	3	1	4	1	#NULL!	3	1	1	25.2404	#NULL!	#NULL!	1	1
1233	8	3	0	0	0	2	3	3	0	4	40	50	10	0	1	0	0	0	1	0	2	0	4900	4900	30	4	3	100	100	50	50	50	75	75	71.4286	1	1	#NULL!	2	1	#NULL!	3	2	2	28.2692	28.2692	22.6154	2	1
1234	8	#NULL!	0	0	0	2	3	3	0	2	40	45	5	1	0	0	0	0	1	4	3	3	3800	3800	27	4	2	50	75	75	25	50	50	50	53.5714	1	4	1	4	2	2	3	1	2	21.9231	21.9231	19.4872	2	0
1235	8	#NULL!	0	0	0	2	3	3	0	3	45	60	15	0	0	0	0	1	1	6	3	3	4500	4700	30	2	1	50	50	50	50	50	25	50	46.4286	2	2	1	2	1	#NULL!	3	2	1	23.0769	24.1026	18.0769	2	0
1236	8	3	0	0	0	2	1	4	0	4	30	32	2	0	1	0	0	0	1	1	1	3	3700	3900	25	4	4	75	75	75	50	75	75	50	67.8571	1	5	1	1	2	2	3	1	2	28.4615	30	28.125	1	1
1237	8	#NULL!	0	0	0	2	1	4	0	3	30	31	1	0	1	0	0	0	2	#NULL!	#NULL!	#NULL!	3800	3800	30	2	4	75	50	75	75	75	100	75	75	1	1	1	3	1	#NULL!	3	1	2	29.2308	29.2308	28.2878	1	0
1238	8	#NULL!	1	0	0	1	1	1	1	4	37.5	45	7.5	1	1	1	0	0	1	1	3	3	4000	4300	30	4	4	50	75	50	75	75	0	50	53.5714	1	3	1	4	1	#NULL!	2	2	2	24.6154	26.4615	22.0513	1	0
1239	8	#NULL!	1	0	0	2	1	3	0	1	15	15	0	0	1	0	0	0	2	#NULL!	#NULL!	#NULL!	1875	1875	24	2	0	#NULL!	100	75	50	75	25	75	#NULL!	2	5	4	#NULL!	1	#NULL!	1	#NULL!	#NULL!	28.8462	28.8462	28.8462	1	1
1240	8	3	1	0	0	2	1	3	0	1	16	20	4	0	0	1	0	0	2	#NULL!	#NULL!	#NULL!	1900	1950	30	2	2	50	100	100	50	75	75	75	75	1	1	1	1	1	#NULL!	1	#NULL!	#NULL!	27.4038	28.125	22.5	1	1
1241	8	#NULL!	1	0	0	2	1	3	0	1	40	38	-2	0	1	0	0	0	2	#NULL!	#NULL!	#NULL!	5250	5250	29	2	1	75	100	75	75	75	100	75	82.1429	1	1	1	3	1	#NULL!	3	2	2	30.2885	30.2885	31.8826	2	0
1242	8	#NULL!	0	0	0	2	3	3	0	2	#NULL!	#NULL!	#NULL!	1	1	0	0	0	1	7	4	3	3600	3600	#NULL!	4	1	75	75	50	75	75	50	75	67.8571	1	#NULL!	#NULL!	2	3	#NULL!	3	2	#NULL!	#NULL!	#NULL!	#NULL!	#NULL!	0
1244	8	3	0	0	0	2	1	3	0	1	25	25	0	1	0	0	0	0	1	1	1	0	2932	#NULL!	25	2	2	50	100	75	25	50	100	25	60.7143	2	1	1	1	1	#NULL!	1	#NULL!	#NULL!	27.0646	#NULL!	#NULL!	1	1
1246	8	2	1	0	0	2	1	1	1	3	24	28	4	1	0	1	0	0	1	3	2	3	2000	2300	30	2	3	25	50	75	25	25	0	50	35.7143	1	2	1	4	1	#NULL!	3	2	2	19.2308	22.1154	18.956	1	1
1247	8	#NULL!	1	0	0	2	3	3	0	4	40	45	5	0	0	0	0	0	1	5	1	3	5700	6200	30	4	3	75	50	75	50	50	75	75	64.2857	1	2	1	4	1	#NULL!	3	2	2	32.8846	35.7692	31.7949	2	0
1248	8	#NULL!	0	0	0	#NULL!	2	1	0	4	36	40	4	1	1	0	0	1	2	#NULL!	#NULL!	#NULL!	6500	6500	32	2	3	75	75	75	50	50	50	75	64.2857	2	5	1	4	1	#NULL!	3	2	#NULL!	41.6667	41.6667	37.5	1	0
1249	8	2	0	0	0	1	4	#NULL!	#NULL!	2	38.5	45	6.5	0	1	0	0	0	2	#NULL!	#NULL!	#NULL!	#NULL!	#NULL!	30	4	3	25	50	50	25	0	50	50	35.7143	1	1	1	4	1	#NULL!	3	3	2	#NULL!	#NULL!	#NULL!	2	1
1254	8	2	0	0	0	2	3	3	0	2	27.5	27.5	0	0	0	1	0	0	1	7	3	3	4200	4200	28	4	2	75	100	75	75	75	75	75	78.5714	1	3	4	2	3	1	2	1	#NULL!	35.2448	35.2448	35.2448	1	1
1255	8	4	1	0	0	2	1	3	1	2	32.5	40	7.5	0	1	1	0	0	1	1	1	#NULL!	4800	4800	30	4	3	50	50	75	25	75	25	50	50	1	5	1	3	1	#NULL!	3	2	1	34.0828	34.0828	27.6923	1	1
1256	8	1	1	0	0	#NULL!	1	1	#NULL!	4	32	34	2	1	0	0	0	0	1	4	4	3	5119	6700	31	2	#NULL!	75	50	75	50	75	75	75	67.8571	1	3	1	#NULL!	1	#NULL!	3	#NULL!	2	36.9159	48.3173	45.4751	1	1
1257	8	4	0	0	0	2	2	3	0	2	24	30	6	0	1	0	0	0	2	#NULL!	#NULL!	#NULL!	3000	3250	30	3	0	50	75	25	50	50	50	50	50	2	3	4	3	1	#NULL!	3	2	1	28.8462	31.25	25	1	1
1258	8	2	0	0	0	1	2	1	1	2	40	44	4	0	1	0	0	0	2	#NULL!	#NULL!	#NULL!	8603	8768	29	4	4	75	100	75	75	100	100	100	89.2857	2	#NULL!	1	2	1	#NULL!	3	2	2	49.6327	50.5846	45.986	2	1
1259	8	#NULL!	0	0	0	2	2	1	1	3	40	45	5	0	1	1	0	0	1	7	4	0	5000	5002	31	2	1	0	50	#NULL!	0	25	25	0	#NULL!	1	3	1	2	1	#NULL!	#NULL!	#NULL!	#NULL!	28.8462	28.8577	25.6513	2	0
1261	8	#NULL!	1	0	0	1	1	2	1	4	40	44	4	0	1	1	0	0	1	5	3	3	3560	4300	29	4	4	25	50	75	50	50	50	50	50	2	3	1	4	1	#NULL!	3	2	2	20.5385	24.8077	22.5524	2	0
1262	8	#NULL!	0	0	0	2	1	3	0	1	#NULL!	#NULL!	#NULL!	0	0	0	0	1	1	1	0	0	4900	4900	24	2	2	50	75	50	75	75	50	50	60.7143	2	1	4	3	1	#NULL!	3	1	1	#NULL!	#NULL!	#NULL!	#NULL!	0
1263	8	2	1	0	0	1	3	3	0	3	40	48	8	0	1	1	0	0	1	6	2	3	6200	6400	30	4	4	50	75	50	50	50	75	50	57.1429	#NULL!	#NULL!	#NULL!	#NULL!	#NULL!	#NULL!	#NULL!	#NULL!	#NULL!	35.7692	36.9231	30.7692	2	1
1264	7	#NULL!	0	0	0	#NULL!	#NULL!	#NULL!	#NULL!	#NULL!	#NULL!	#NULL!	#NULL!	0	0	0	0	0	#NULL!	#NULL!	#NULL!	#NULL!	#NULL!	#NULL!	#NULL!	#NULL!	#NULL!	#NULL!	#NULL!	#NULL!	#NULL!	#NULL!	#NULL!	#NULL!	#NULL!	#NULL!	#NULL!	#NULL!	#NULL!	#NULL!	#NULL!	#NULL!	#NULL!	#NULL!	#NULL!	#NULL!	#NULL!	#NULL!	#NULL!
1265	8	#NULL!	1	0	0	#NULL!	1	4	0	1	35	35	0	1	1	0	0	0	1	4	2	1	5000	#NULL!	30	4	4	100	75	100	75	75	50	75	78.5714	1	3	1	4	1	#NULL!	1	#NULL!	#NULL!	32.967	#NULL!	#NULL!	1	0
1266	8	1	0	0	0	#NULL!	1	3	0	1	33	33	0	1	0	0	0	0	1	1	0	3	4900	#NULL!	30	2	4	75	75	100	75	100	50	75	78.5714	#NULL!	#NULL!	#NULL!	#NULL!	1	#NULL!	1	#NULL!	#NULL!	34.2657	#NULL!	#NULL!	1	1
1267	8	#NULL!	0	0	0	2	1	4	1	5	20	36	16	1	0	0	0	0	1	0	2	2	1685	1685	30	2	0	25	100	50	25	25	0	50	39.2857	2	2	1	4	1	#NULL!	3	2	2	19.4423	19.4423	10.8013	1	0
1269	8	#NULL!	0	0	0	2	#NULL!	#NULL!	#NULL!	1	40	30	-10	0	0	0	0	1	1	6	2	0	#NULL!	#NULL!	32	2	1	50	50	75	50	25	50	50	50	#NULL!	1	1	2	1	#NULL!	1	#NULL!	#NULL!	#NULL!	#NULL!	#NULL!	2	0
1270	8	#NULL!	1	1	0	1	1	4	1	3	40	50	10	1	0	0	0	0	1	3	2	0	6200	6200	28	1	2	0	50	0	0	0	0	0	7.14286	2	2	1	4	2	1	3	2	1	35.7692	35.7692	28.6154	2	0
1271	8	#NULL!	0	0	0	2	2	1	1	2	40	55	15	0	1	1	0	1	1	7	3	3	4400	#NULL!	26	2	2	25	50	75	25	25	50	50	42.8571	2	2	1	4	2	1	3	2	1	25.3846	#NULL!	#NULL!	2	0
1272	8	3	1	0	0	1	3	3	0	2	40	25	-15	0	0	0	0	0	1	7	2	3	5300	5550	30	2	2	0	75	100	75	75	75	75	67.8571	2	3	1	2	1	#NULL!	2	1	#NULL!	30.5769	32.0192	51.2308	2	1
1273	8	4	0	0	0	2	4	#NULL!	#NULL!	1	30	32	2	0	1	0	0	0	2	#NULL!	#NULL!	#NULL!	5961	5961	30	4	4	100	75	75	50	75	75	75	75	1	1	1	2	1	#NULL!	2	1	#NULL!	45.8538	45.8538	42.988	1	1
1277	8	#NULL!	0	0	0	2	1	1	1	2	40	#NULL!	#NULL!	1	0	0	1	0	1	6	1	0	3900	3900	25	2	3	0	25	25	25	75	25	25	28.5714	2	2	1	2	3	1	3	2	1	22.5	22.5	#NULL!	2	0
1278	8	4	0	0	0	2	4	#NULL!	#NULL!	3	19.5	26	6.5	0	1	0	0	0	2	#NULL!	#NULL!	#NULL!	4756	4756	30	4	1	75	0	75	50	75	100	50	60.7143	2	1	1	3	1	#NULL!	1	#NULL!	#NULL!	56.284	56.284	42.213	1	1
1279	8	#NULL!	0	0	0	2	3	3	0	3	40	35	-5	0	0	0	0	0	1	6	4	0	#NULL!	#NULL!	30	1	0	75	100	75	75	100	75	100	85.7143	2	4	2	2	1	#NULL!	2	2	2	#NULL!	#NULL!	#NULL!	2	0
1280	8	3	0	0	0	2	1	3	0	1	25	25	0	1	0	0	0	0	1	0	#NULL!	0	1000	1000	20	4	#NULL!	100	100	50	75	100	50	75	78.5714	1	2	4	2	1	#NULL!	1	#NULL!	#NULL!	9.23077	9.23077	9.23077	1	1
1282	8	#NULL!	0	0	0	#NULL!	2	3	0	1	12	12	0	0	0	0	0	0	2	#NULL!	#NULL!	#NULL!	2000	2079	30	4	2	100	100	100	100	100	100	100	100	1	1	1	2	1	#NULL!	1	#NULL!	#NULL!	38.4615	39.9808	39.9808	1	0
1283	8	3	0	0	0	2	1	3	1	2	20	20	0	0	1	0	0	0	1	1	0	#NULL!	2200	2250	24	2	#NULL!	25	50	75	25	25	25	50	39.2857	2	#NULL!	1	1	1	#NULL!	1	#NULL!	#NULL!	25.3846	25.9615	25.9615	1	1
1284	8	#NULL!	0	0	0	2	1	1	1	1	30	30	0	1	0	0	0	0	1	7	1	3	2800	3000	25	4	1	50	75	75	25	50	75	75	60.7143	1	2	1	3	1	#NULL!	3	2	1	21.5385	23.0769	23.0769	1	0
1285	8	4	0	0	0	2	1	3	0	2	18	20	2	0	0	0	0	1	1	0	2	0	2300	2300	30	2	2	50	75	75	75	75	25	50	60.7143	2	4	4	1	#NULL!	#NULL!	1	#NULL!	#NULL!	29.4872	29.4872	26.5385	1	1
1287	8	#NULL!	1	0	0	1	2	3	1	2	40	60	20	0	1	0	0	1	#NULL!	#NULL!	#NULL!	#NULL!	4000	4000	24	2	2	50	75	75	50	50	50	75	60.7143	1	1	1	4	3	2	3	3	2	23.0769	23.0769	15.3846	2	0
1288	8	#NULL!	0	1	0	2	#NULL!	#NULL!	#NULL!	1	34	36	2	1	0	0	0	0	#NULL!	#NULL!	#NULL!	#NULL!	2500	2500	25	2	#NULL!	50	0	50	25	25	0	25	25	#NULL!	#NULL!	#NULL!	4	#NULL!	#NULL!	2	2	1	16.9683	16.9683	16.0256	1	0
1289	8	#NULL!	0	0	0	2	1	1	0	5	37.5	43	5.5	1	0	1	0	0	1	0	2	3	3819	3819	30	4	4	100	100	75	75	75	75	75	82.1429	1	3	1	4	1	#NULL!	3	1	1	23.5015	23.5015	20.4955	1	0
1291	8	#NULL!	0	0	0	1	1	3	0	1	30	35	5	0	0	1	0	0	2	#NULL!	#NULL!	#NULL!	4150	4150	30	2	4	50	50	25	50	75	75	50	53.5714	1	2	1	4	3	1	3	3	1	31.9231	31.9231	27.3626	1	0
1292	8	4	1	0	0	1	2	1	0	4	22	24	2	0	0	0	0	1	2	#NULL!	#NULL!	#NULL!	4500	#NULL!	30	2	#NULL!	50	75	75	25	25	50	25	46.4286	2	4	1	1	#NULL!	#NULL!	#NULL!	#NULL!	#NULL!	47.2028	#NULL!	#NULL!	1	1
1295	8	4	0	0	0	2	1	3	1	2	28.5	30	1.5	0	1	0	0	0	1	1	0	1	2700	2750	28	2	2	50	100	75	50	75	25	75	64.2857	1	3	1	4	1	#NULL!	1	#NULL!	#NULL!	21.8623	22.2672	21.1538	1	1
1297	8	#NULL!	0	0	0	2	1	3	0	1	12	12	0	0	0	0	0	0	2	#NULL!	#NULL!	#NULL!	1430	1430	#NULL!	#NULL!	1	50	75	75	100	75	50	75	71.4286	1	3	1	1	1	#NULL!	1	#NULL!	#NULL!	27.5	27.5	27.5	1	#NULL!
1298	8	#NULL!	0	0	0	2	1	1	1	5	40	45	5	1	0	0	0	0	1	3	2	3	2816	2816	30	#NULL!	#NULL!	50	75	50	50	#NULL!	25	50	#NULL!	1	3	1	4	2	1	3	3	1	16.2462	16.2462	14.441	2	0
1300	8	1	0	0	0	#NULL!	#NULL!	#NULL!	#NULL!	4	25	25	0	0	1	0	0	0	1	2	0	3	#NULL!	#NULL!	24	2	1	100	75	75	75	75	75	75	78.5714	2	3	1	2	1	#NULL!	3	2	2	#NULL!	#NULL!	#NULL!	1	1
1301	8	3	0	0	0	2	1	3	0	1	38	38	0	0	0	1	0	0	1	2	1	0	4205	4205	25	2	1	50	100	100	50	75	25	75	67.8571	2	1	1	4	2	2	3	2	2	25.5364	25.5364	25.5364	2	1
1302	8	3	0	0	0	2	1	1	1	4	10	13	3	0	1	0	0	0	1	0	1	3	975	975	29	2	1	50	100	75	75	50	25	75	64.2857	2	2	1	4	1	#NULL!	3	2	1	22.5	22.5	17.3077	1	1
1303	8	#NULL!	0	1	0	2	1	3	0	1	40	36	-4	0	0	0	0	0	1	0	1	0	4200	4200	27	2	3	50	50	75	75	50	75	75	64.2857	1	5	4	2	1	#NULL!	3	1	2	24.2308	24.2308	26.9231	2	1
1304	8	#NULL!	0	0	0	2	2	3	0	2	36	40	4	0	0	0	0	1	1	5	3	0	4600	4600	28	2	2	75	100	75	50	50	50	75	67.8571	2	3	1	#NULL!	2	2	3	2	2	29.4872	29.4872	26.5385	1	0
1305	8	#NULL!	1	0	0	2	1	2	0	4	38.5	40	1.5	0	1	0	0	0	1	0	1	2	5400	7100	24	2	3	75	100	50	75	75	75	50	71.4286	1	1	1	4	1	#NULL!	3	1	1	32.3676	42.5574	40.9615	2	0
1306	8	#NULL!	1	0	0	2	3	3	0	4	40	42	2	0	1	0	0	0	1	5	2	3	5000	5000	27	4	3	75	75	75	50	75	75	75	71.4286	1	4	1	3	2	2	3	#NULL!	1	28.8462	28.8462	27.4725	2	0
1307	8	#NULL!	0	0	0	1	1	3	0	3	25	27	2	0	1	0	0	0	1	5	2	3	#NULL!	#NULL!	30	2	2	75	75	75	75	75	50	75	71.4286	1	3	1	2	1	#NULL!	1	#NULL!	#NULL!	#NULL!	#NULL!	#NULL!	1	0
1309	8	#NULL!	1	0	0	2	1	1	0	5	38.5	40	1.5	0	1	1	0	0	1	0	4	3	3800	3800	30	4	4	100	100	75	50	50	50	75	71.4286	1	3	1	4	1	#NULL!	3	2	1	22.7772	22.7772	21.9231	2	0
1310	8	4	0	0	0	2	1	3	0	2	18	19	1	0	0	0	0	0	1	#NULL!	#NULL!	#NULL!	2400	2400	30	2	2	25	25	50	0	50	25	25	28.5714	2	#NULL!	1	2	1	#NULL!	3	1	1	30.7692	30.7692	29.1498	1	1
1311	7	4	0	0	0	1	4	#NULL!	#NULL!	5	38	55	17	1	0	0	0	1	#NULL!	#NULL!	#NULL!	#NULL!	#NULL!	#NULL!	30	1	0	50	0	75	25	25	100	25	42.8571	1	#NULL!	4	#NULL!	3	1	3	3	2	#NULL!	#NULL!	#NULL!	2	1
1312	8	#NULL!	0	0	0	2	1	3	1	2	39	45	6	1	0	0	0	1	1	5	2	3	3400	6200	31	4	3	75	75	75	50	50	100	25	64.2857	#NULL!	3	4	4	2	1	3	3	1	20.1183	36.6864	31.7949	2	0
1313	8	#NULL!	0	0	0	2	1	1	0	5	32	35	3	1	0	0	0	0	1	0	1	3	3500	3700	27	1	4	50	75	75	50	50	25	50	53.5714	2	2	1	4	2	2	2	3	2	25.2404	26.6827	24.3956	1	0
1314	8	#NULL!	0	0	0	2	4	#NULL!	#NULL!	3	39	#NULL!	#NULL!	0	1	0	0	0	1	1	1	2	#NULL!	#NULL!	30	4	#NULL!	0	50	75	0	50	50	50	39.2857	2	2	1	2	1	#NULL!	3	1	2	#NULL!	#NULL!	#NULL!	2	0
1315	8	#NULL!	0	0	1	2	4	#NULL!	#NULL!	5	30	30	0	0	1	0	0	0	2	#NULL!	#NULL!	#NULL!	4473	4473	30	4	2	50	75	75	25	50	50	50	53.5714	2	1	1	1	1	#NULL!	1	#NULL!	#NULL!	34.4077	34.4077	34.4077	1	0
1317	8	#NULL!	0	0	0	1	2	1	1	4	45	48	3	0	0	0	0	1	1	7	2	0	4000	4000	27	1	4	25	50	75	50	0	0	25	32.1429	1	5	4	4	2	2	3	2	1	20.5128	20.5128	19.2308	2	0
1318	8	1	0	0	0	2	3	3	0	2	24	30	6	0	0	0	0	1	1	4	1	2	3150	3350	30	4	2	75	100	75	75	75	75	75	78.5714	1	3	1	2	1	#NULL!	3	3	2	30.2885	32.2115	25.7692	1	1
1320	8	#NULL!	0	1	0	1	3	3	0	5	48	55	7	1	0	0	0	0	1	5	2	3	5200	5200	27	4	0	100	100	75	50	50	100	100	82.1429	1	5	1	4	2	1	3	3	1	25	25	21.8182	2	0
1321	8	#NULL!	0	0	0	2	3	3	0	5	40	50	10	0	0	0	0	1	1	0	1	0	5250	5250	29	2	0	50	50	50	25	50	75	50	50	2	1	1	4	2	1	3	3	1	30.2885	30.2885	24.2308	2	0
1322	8	#NULL!	0	0	0	1	1	4	1	1	40	50	10	0	0	0	0	1	1	4	1	0	8000	#NULL!	32	4	3	50	75	25	75	50	75	50	57.1429	1	2	4	2	3	1	3	3	1	46.1538	#NULL!	#NULL!	2	0
1323	8	#NULL!	0	0	0	2	2	3	0	2	40	40	0	1	0	0	0	0	1	6	2	3	4500	4850	26	4	4	75	100	100	75	75	75	100	85.7143	1	4	1	2	1	#NULL!	3	2	2	25.9615	27.9808	27.9808	2	0
1324	8	#NULL!	0	0	0	2	#NULL!	#NULL!	0	3	38.5	40	1.5	0	1	0	0	0	1	1	3	1	6000	6400	30	4	4	100	100	100	100	100	100	100	100	1	3	1	3	1	#NULL!	2	1	#NULL!	35.964	38.3616	36.9231	2	0
1325	8	#NULL!	1	0	0	1	1	2	0	2	38	39	1	0	0	0	0	0	1	2	1	3	5500	6500	32	4	4	100	100	100	75	100	100	100	96.4286	1	4	1	2	1	#NULL!	2	1	#NULL!	33.4008	39.4737	38.4615	2	0
1326	8	#NULL!	0	0	0	2	2	1	1	2	40	45	5	0	1	0	0	0	1	6	3	2	3800	4000	30	#NULL!	2	25	50	50	0	0	0	25	21.4286	1	2	1	3	1	#NULL!	3	1	1	21.9231	23.0769	20.5128	2	0
1327	8	3	0	0	0	2	1	3	1	2	22	24	2	0	1	1	0	0	1	1	1	3	2488	2488	30	4	3	25	75	75	25	50	0	75	46.4286	2	5	1	1	1	#NULL!	1	#NULL!	#NULL!	26.0979	26.0979	23.9231	1	1
1328	7	4	0	0	0	1	1	3	0	1	15	17	2	1	0	0	0	0	2	#NULL!	#NULL!	#NULL!	#NULL!	#NULL!	#NULL!	#NULL!	#NULL!	#NULL!	#NULL!	#NULL!	#NULL!	#NULL!	#NULL!	#NULL!	#NULL!	#NULL!	#NULL!	#NULL!	#NULL!	#NULL!	#NULL!	#NULL!	#NULL!	#NULL!	#NULL!	#NULL!	#NULL!	1	1
1329	8	1	0	0	0	2	4	#NULL!	#NULL!	5	22	22	0	0	1	0	0	0	2	#NULL!	#NULL!	#NULL!	3581	3581	30	1	0	100	100	100	100	100	100	100	100	1	1	1	1	1	#NULL!	1	#NULL!	#NULL!	37.5629	37.5629	37.5629	1	1
1330	8	#NULL!	1	0	0	1	1	4	1	5	40	41	1	1	1	1	0	0	1	4	3	3	4600	4800	29	4	4	50	100	50	25	25	50	50	50	1	2	1	3	1	#NULL!	3	1	1	26.5385	27.6923	27.0169	2	0
1331	8	#NULL!	0	0	0	2	3	3	0	5	45	50	5	0	0	0	0	1	1	7	1	2	5750	5750	29	4	0	50	75	75	50	50	50	50	57.1429	2	1	1	#NULL!	#NULL!	#NULL!	3	3	#NULL!	29.4872	29.4872	26.5385	2	0
1332	8	#NULL!	0	0	0	2	3	3	0	3	42	45	3	1	0	0	0	0	1	6	4	0	5200	5200	25	2	2	75	75	#NULL!	50	75	50	75	#NULL!	2	2	3	3	2	1	3	3	1	28.5714	28.5714	26.6667	2	0
1334	8	#NULL!	0	0	0	2	3	3	0	2	40	42	2	0	0	0	0	1	1	6	2	0	4000	4000	27	4	2	75	100	75	100	75	50	75	78.5714	1	5	4	2	1	#NULL!	3	2	1	23.0769	23.0769	21.978	2	0
1335	8	#NULL!	0	0	0	1	1	3	1	2	40	42	2	0	1	0	0	0	#NULL!	#NULL!	#NULL!	#NULL!	4500	4500	30	2	3	75	50	50	50	75	50	75	60.7143	1	4	1	4	1	#NULL!	3	1	2	25.9615	25.9615	24.7253	2	0
1336	8	#NULL!	0	0	0	#NULL!	3	3	0	3	42.5	43	0.5	0	1	0	0	0	1	3	2	2	5700	5700	27	4	2	75	50	50	25	50	50	75	53.5714	1	3	1	2	1	#NULL!	2	1	#NULL!	30.95	30.9502	30.5903	2	0
1337	8	1	1	0	0	2	#NULL!	#NULL!	#NULL!	5	8	7	-1	0	0	0	0	0	1	#NULL!	0	0	#NULL!	#NULL!	32	2	4	75	100	100	50	25	75	100	75	1	4	1	2	1	#NULL!	1	#NULL!	#NULL!	#NULL!	#NULL!	#NULL!	1	1
1338	8	#NULL!	0	0	0	1	1	1	1	5	40	45	5	0	1	1	0	0	1	4	2	3	6000	6500	30	4	4	75	75	50	25	75	75	75	64.2857	1	3	1	3	2	2	3	3	2	34.6154	37.5	33.3333	2	0
1343	8	#NULL!	0	0	0	2	1	1	1	5	40	45	5	1	0	0	0	0	1	4	4	3	3400	4500	27	2	2	75	100	50	25	50	25	50	53.5714	1	3	1	4	1	#NULL!	3	2	1	19.6154	25.9615	23.0769	2	0
1345	8	2	1	0	0	2	1	3	0	2	25	30	5	0	1	1	0	0	1	0	0	#NULL!	3247	3247	30	2	4	75	100	100	100	100	75	100	92.8571	1	5	1	2	1	#NULL!	2	1	#NULL!	29.9723	29.9723	24.9769	1	1
1346	8	3	0	0	0	2	1	3	0	1	25	25	0	0	0	1	0	0	1	1	0	3	2669	2669	30	2	1	75	50	100	50	75	50	25	60.7143	2	1	1	1	1	#NULL!	1	#NULL!	#NULL!	24.6369	24.6369	24.6369	1	1
1347	8	1	1	0	0	1	1	3	0	1	40	40	0	0	1	1	1	0	1	4	2	3	7500	8500	30	4	4	100	100	100	100	100	100	100	100	1	3	1	2	1	#NULL!	3	1	2	43.2692	49.0385	49.0385	2	1
1348	8	3	0	0	0	2	1	3	0	1	37.5	37.5	0	1	1	0	0	0	2	#NULL!	#NULL!	#NULL!	5000	5000	26	2	1	75	50	50	50	50	75	50	57.1429	2	1	4	2	1	#NULL!	1	#NULL!	#NULL!	30.7692	30.7692	30.7692	1	1
1349	8	4	0	0	0	2	1	3	0	3	40	50	10	1	1	0	0	0	1	1	2	3	4500	4500	30	2	2	50	75	75	50	50	25	75	57.1429	2	3	1	3	1	#NULL!	3	1	2	25.9615	25.9615	20.7692	2	1
1350	8	#NULL!	0	0	0	2	3	3	0	1	#NULL!	#NULL!	#NULL!	0	0	0	0	0	1	7	4	0	4430	4430	24	2	1	75	75	75	#NULL!	75	75	75	#NULL!	1	3	1	2	#NULL!	#NULL!	#NULL!	#NULL!	#NULL!	#NULL!	#NULL!	#NULL!	#NULL!	0
1351	8	4	0	0	0	2	1	3	0	2	15	17	2	1	0	0	0	0	1	#NULL!	#NULL!	0	1635	1635	30	1	1	75	75	75	50	75	25	75	64.2857	2	2	1	2	1	#NULL!	2	1	#NULL!	25.1538	25.1538	22.1946	1	1
1352	8	#NULL!	0	0	0	2	3	3	0	3	36	40	4	0	0	0	0	1	1	7	2	3	3600	3600	24	4	4	100	100	100	50	100	75	100	89.2857	1	5	4	2	3	2	3	3	2	23.0769	23.0769	20.7692	1	0
1353	8	#NULL!	0	0	0	2	2	3	0	2	36	48	12	0	0	0	0	1	1	7	2	0	4455	4455	25	4	4	50	100	50	25	25	50	50	50	2	3	4	4	2	1	3	3	1	28.5577	28.5577	21.4183	1	0
1354	8	3	1	0	0	2	1	3	0	2	30	36	6	0	1	1	0	0	1	1	1	2	2800	3000	26	1	0	25	75	50	25	50	25	25	39.2857	2	3	1	4	1	#NULL!	3	2	1	21.5385	23.0769	19.2308	1	1
1356	8	#NULL!	0	0	0	2	1	4	0	2	20	25	5	0	0	1	0	0	1	0	2	0	2300	2700	24	2	1	75	50	75	75	75	75	75	71.4286	#NULL!	2	2	2	1	#NULL!	3	1	2	26.5385	31.1538	24.9231	1	0
1357	8	3	0	0	0	2	1	3	0	3	26	26	0	0	0	1	0	0	2	#NULL!	#NULL!	#NULL!	2840	#NULL!	26	4	2	50	75	75	50	100	50	75	67.8571	1	3	1	2	1	#NULL!	1	#NULL!	#NULL!	25.2071	#NULL!	#NULL!	1	1
1358	8	#NULL!	1	0	0	2	2	1	0	3	30	30	0	1	0	0	0	0	1	6	3	3	3600	3800	30	2	4	0	50	50	0	0	0	0	14.2857	2	3	1	4	3	1	3	3	1	27.6923	29.2308	29.2308	1	0
1359	8	2	0	0	0	2	1	3	0	3	40	38	-2	0	1	0	0	0	1	1	0	3	4600	4600	29	2	#NULL!	25	50	50	25	75	25	50	42.8571	2	#NULL!	1	2	2	1	#NULL!	#NULL!	#NULL!	26.5385	26.5385	27.9352	2	1
1360	8	3	0	0	0	2	1	3	0	1	30	30	0	0	0	0	0	0	2	#NULL!	#NULL!	#NULL!	3965	#NULL!	30	2	2	50	50	50	75	75	50	50	57.1429	1	4	1	1	1	#NULL!	1	#NULL!	#NULL!	30.5	#NULL!	#NULL!	1	1
1361	8	1	1	0	0	#NULL!	3	3	0	3	27	27	0	0	1	0	0	0	1	2	1	3	4050	4100	32	4	3	100	100	75	100	100	75	100	92.8571	1	4	1	2	1	#NULL!	2	1	#NULL!	34.6154	35.0427	35.0427	1	1
1362	8	3	0	0	0	1	3	3	0	2	40	40	0	1	0	0	0	0	1	7	1	0	5300	5300	30	4	1	50	25	75	0	50	75	50	46.4286	1	5	1	4	2	1	3	1	1	30.5769	30.5769	30.5769	2	1
1363	8	#NULL!	1	0	0	2	1	3	0	1	40	40	0	1	0	0	0	0	1	0	0	0	4000	4050	28	2	0	50	50	50	50	75	50	50	53.5714	2	1	1	2	1	#NULL!	3	1	1	23.0769	23.3654	23.3654	2	0
1366	8	#NULL!	0	0	0	2	#NULL!	#NULL!	#NULL!	4	40	50	10	0	0	0	0	0	1	4	2	2	2500	2700	21	2	2	50	100	#NULL!	50	50	50	75	#NULL!	1	2	1	3	2	2	3	3	1	14.4231	15.5769	12.4615	2	0
1367	8	#NULL!	0	0	0	2	3	3	0	4	48	55	7	0	0	0	0	1	1	7	3	0	5000	5400	27	2	1	50	75	50	75	75	25	50	57.1429	2	5	3	4	3	1	3	3	1	24.0385	25.9615	22.6573	2	0
1368	8	3	0	0	0	1	1	3	0	1	28	30	2	1	0	0	0	0	1	1	1	3	4500	#NULL!	25	4	4	50	75	75	75	75	75	75	71.4286	1	3	1	1	1	#NULL!	2	1	#NULL!	37.0879	#NULL!	#NULL!	1	1
1369	8	3	1	1	0	2	1	3	0	3	25	26	1	0	1	0	0	0	2	#NULL!	#NULL!	#NULL!	2200	2200	30	2	1	25	25	50	0	0	25	0	17.8571	2	#NULL!	1	2	1	#NULL!	3	1	2	20.3077	20.3077	19.5266	1	1
1370	8	#NULL!	0	0	0	2	3	3	0	2	40	48	8	0	1	0	0	1	1	5	2	0	3900	3900	27	4	1	50	100	75	50	100	75	75	75	2	2	4	2	3	2	3	2	1	22.5	22.5	18.75	2	0
1371	8	3	0	1	0	2	1	3	0	2	34	34	0	0	1	0	0	0	2	#NULL!	#NULL!	#NULL!	4641	4641	28	2	1	50	75	75	25	75	50	50	57.1429	2	4	1	4	1	#NULL!	3	1	2	31.5	31.5	31.5	1	1
1372	8	1	0	0	0	2	1	3	0	2	20	28	8	0	1	1	0	0	1	2	2	0	#NULL!	#NULL!	25	1	2	100	100	100	100	100	75	100	96.4286	1	4	1	4	1	#NULL!	2	1	#NULL!	#NULL!	#NULL!	#NULL!	1	1
1373	8	#NULL!	0	0	0	2	1	3	1	1	35	35	0	0	1	0	0	0	2	#NULL!	#NULL!	#NULL!	4300	#NULL!	30	2	3	50	50	75	50	75	75	75	64.2857	1	3	1	2	1	#NULL!	1	#NULL!	#NULL!	28.3516	#NULL!	#NULL!	1	0
1374	8	#NULL!	0	0	0	1	1	3	0	2	40	40	0	0	1	0	0	0	1	1	0	0	4000	4000	28	2	0	50	50	50	50	50	25	50	46.4286	2	3	1	2	1	#NULL!	3	1	2	23.0769	23.0769	23.0769	2	0
1376	8	5	1	0	1	2	3	3	0	2	40	62	22	1	0	0	0	0	1	6	3	0	4600	4600	28	4	0	25	50	50	75	50	25	75	50	1	5	2	2	3	1	3	3	1	26.5385	26.5385	17.1216	2	1
1377	8	4	1	0	0	#NULL!	2	3	0	1	33	36	3	0	0	0	0	1	1	7	3	0	4625	#NULL!	30	2	2	50	75	75	50	50	75	50	60.7143	2	3	1	2	1	#NULL!	3	2	2	32.3427	#NULL!	#NULL!	1	1
1380	8	3	1	0	0	2	1	3	0	1	20	21	1	0	1	1	0	0	1	1	1	3	#NULL!	#NULL!	#NULL!	4	2	50	100	75	50	50	75	#NULL!	#NULL!	2	1	1	3	1	#NULL!	3	2	1	#NULL!	#NULL!	#NULL!	1	1
1381	8	#NULL!	0	0	0	2	2	3	1	2	40	42	2	1	1	1	0	0	1	4	2	3	4900	5100	20	4	3	75	50	100	50	50	75	50	64.2857	1	3	1	2	1	#NULL!	3	1	2	28.2692	29.4231	28.022	2	0
1382	8	3	1	0	0	1	3	4	0	4	20	22	2	0	1	0	0	0	1	0	1	0	4200	4200	26	4	4	50	75	75	75	75	75	75	71.4286	1	5	5	2	1	#NULL!	2	1	#NULL!	48.4615	48.4615	44.0559	1	1
1383	8	#NULL!	0	0	0	2	1	3	0	2	35	35	0	1	0	0	0	0	1	1	1	3	5200	5500	26	2	3	0	50	50	0	0	25	25	21.4286	1	4	1	3	3	1	3	2	1	34.2857	36.2637	36.2637	1	0
1385	8	#NULL!	0	0	0	2	1	3	0	2	23	25	2	1	1	0	0	0	1	0	0	2	2300	2300	14	2	2	0	50	50	50	75	25	25	39.2857	2	2	1	2	1	#NULL!	1	#NULL!	#NULL!	23.0769	23.0769	21.2308	1	0
1386	8	#NULL!	0	1	0	2	4	#NULL!	#NULL!	4	39	41	2	0	1	0	0	0	1	1	0	3	5700	5700	30	4	1	75	50	100	75	75	100	75	78.5714	1	3	1	2	1	#NULL!	3	1	1	33.7278	33.7278	32.0826	2	0
1388	8	#NULL!	1	1	0	2	1	2	0	3	40	50	10	0	1	0	0	0	1	0	2	2	4700	4900	30	4	3	75	50	25	100	0	0	25	39.2857	2	2	1	3	1	#NULL!	3	2	1	27.1154	28.2692	22.6154	2	0
1389	8	3	0	0	0	2	1	3	0	2	16	18	2	0	0	0	0	1	1	1	0	0	2030	2030	30	2	2	50	50	75	50	75	75	50	60.7143	2	3	4	1	1	#NULL!	2	1	#NULL!	29.2788	29.2788	26.0256	1	1
1390	8	#NULL!	0	1	0	2	1	1	0	3	40	48	8	0	0	0	0	1	1	4	1	0	4800	4800	27	1	1	50	100	50	50	75	50	50	60.7143	2	2	1	4	1	#NULL!	3	3	2	27.6923	27.6923	23.0769	2	0
1391	8	3	0	0	0	2	1	3	0	1	30	30	0	1	0	0	0	0	2	#NULL!	#NULL!	#NULL!	4000	4000	30	4	3	25	0	25	0	0	25	75	21.4286	2	3	1	2	1	#NULL!	3	1	1	30.7692	30.7692	30.7692	1	1
1393	8	5	0	0	0	2	2	3	1	2	40	60	20	1	0	0	0	0	1	7	5	0	4500	#NULL!	30	2	1	0	75	75	0	50	0	25	32.1429	2	1	1	4	2	2	3	3	1	25.9615	#NULL!	#NULL!	2	1
1394	8	4	1	0	0	1	1	4	0	2	27.5	27.5	0	0	1	0	0	0	2	#NULL!	#NULL!	#NULL!	4000	4120	30	4	3	75	75	75	#NULL!	100	75	75	#NULL!	1	1	1	3	1	#NULL!	3	1	2	33.5664	34.5734	34.5734	1	1
1396	8	#NULL!	1	0	0	2	3	3	0	5	45	50	5	0	1	0	0	0	#NULL!	#NULL!	#NULL!	#NULL!	3800	3800	26	4	2	75	75	75	50	75	50	75	67.8571	2	3	1	2	2	1	3	2	1	19.4872	19.4872	17.5385	2	0
1397	8	#NULL!	0	0	0	2	1	3	1	1	40	36	-4	0	0	0	0	0	1	#NULL!	0	0	5100	5100	30	2	3	0	50	0	0	25	25	25	17.8571	2	3	1	2	1	#NULL!	1	#NULL!	#NULL!	29.4231	29.4231	32.6923	2	0
1399	8	#NULL!	0	0	0	1	1	3	0	2	31	35	4	1	1	0	0	0	1	2	1	3	5170	5300	30	4	3	25	50	75	25	75	50	75	53.5714	1	2	1	2	1	#NULL!	3	1	1	38.4864	39.4541	34.9451	1	0
1402	8	#NULL!	0	0	0	#NULL!	2	1	0	5	40	45	5	1	1	0	0	0	1	4	2	2	4300	4300	24	1	4	50	75	50	25	75	50	50	53.5714	2	3	3	3	1	#NULL!	3	3	2	24.8077	24.8077	22.0513	2	0
1403	8	3	0	0	0	1	1	3	0	1	30	30	0	0	1	0	0	0	1	0	1	3	7500	7500	30	4	1	75	50	75	75	75	100	75	75	2	3	2	2	1	#NULL!	1	#NULL!	#NULL!	57.6923	57.6923	57.6923	1	1
1404	8	#NULL!	0	0	0	2	1	3	0	2	20	24	4	0	1	0	0	0	1	0	0	0	3200	#NULL!	30	2	#NULL!	75	75	75	50	50	75	75	67.8571	2	1	1	4	1	#NULL!	3	1	2	36.9231	#NULL!	#NULL!	1	0
1405	8	#NULL!	0	0	0	2	4	#NULL!	#NULL!	3	40	42	2	0	1	0	1	0	2	#NULL!	#NULL!	#NULL!	4500	4500	30	2	3	75	100	100	75	75	75	75	82.1429	1	1	1	4	1	#NULL!	3	1	2	25.9615	25.9615	24.7253	2	0
1406	8	4	0	1	0	1	4	#NULL!	#NULL!	5	40	50	10	0	1	0	0	0	1	4	1	3	6112	6600	30	4	2	50	75	50	75	75	100	50	67.8571	1	3	666666	4	3	1	3	3	1	35.2615	38.0769	30.4615	2	1
1410	8	2	0	0	0	2	3	2	0	5	16	16	0	0	1	0	0	0	2	#NULL!	#NULL!	#NULL!	2145	2145	30	4	#NULL!	75	75	100	100	50	75	75	78.5714	2	1	4	3	1	#NULL!	2	1	#NULL!	30.9375	30.9375	30.9375	1	1
1411	8	#NULL!	0	0	0	2	4	#NULL!	#NULL!	1	30	30	0	0	1	0	0	0	2	#NULL!	#NULL!	#NULL!	2400	2400	30	4	0	75	100	75	50	75	50	75	71.4286	1	1	1	3	1	#NULL!	1	#NULL!	#NULL!	18.4615	18.4615	18.4615	1	0
1412	8	#NULL!	1	0	0	2	2	1	1	5	40	47	7	1	0	0	0	0	1	6	2	2	4500	4600	30	2	2	75	100	75	75	75	75	75	78.5714	1	2	1	4	1	#NULL!	3	2	1	25.9615	26.5385	22.5859	2	0
1413	8	1	0	0	0	2	1	3	0	2	20	20	0	0	1	0	0	0	1	1	0	0	1800	1800	25	2	1	50	50	100	50	75	50	75	64.2857	2	3	1	2	1	#NULL!	1	#NULL!	#NULL!	20.7692	20.7692	20.7692	1	1
1417	8	#NULL!	1	0	0	2	1	3	0	3	40	45	5	1	0	0	0	0	1	4	2	2	4200	4200	29	4	3	75	100	100	75	75	100	75	85.7143	1	3	1	3	1	#NULL!	3	2	2	24.2308	24.2308	21.5385	2	0
1419	8	#NULL!	1	0	0	1	1	1	1	5	40	50	10	1	1	1	0	0	1	0	3	3	7500	8000	31	2	3	25	50	100	50	25	100	0	50	1	3	1	3	1	#NULL!	3	3	2	43.2692	46.1538	36.9231	2	0
1420	8	4	0	0	0	2	1	4	1	3	12	14	2	1	0	0	0	0	1	1	3	3	1200	1500	29	4	2	25	50	75	50	0	0	25	32.1429	1	3	1	1	1	#NULL!	1	#NULL!	#NULL!	23.0769	28.8462	24.7253	1	1
1423	8	3	1	0	0	2	1	3	1	2	20	23	3	0	0	1	0	0	1	1	1	1	2800	2850	20	4	2	75	100	100	25	50	75	75	71.4286	1	3	1	2	1	#NULL!	1	#NULL!	#NULL!	32.3077	32.8846	28.5953	1	1
1425	8	#NULL!	1	0	0	2	1	3	0	2	40	36	-4	0	0	0	0	0	1	#NULL!	0	3	4600	4600	30	4	4	75	100	100	50	100	100	100	89.2857	2	1	4	2	1	#NULL!	1	#NULL!	#NULL!	26.5385	26.5385	29.4872	2	0
1427	8	2	1	0	0	1	2	1	1	4	25	25	0	0	1	0	0	0	1	4	1	3	2800	4670	31	4	4	100	100	50	50	100	75	75	78.5714	1	4	2	3	#NULL!	#NULL!	3	2	2	25.8462	43.1077	43.1077	1	1
1428	8	3	1	0	0	2	1	1	1	2	22	25	3	1	0	0	0	0	1	0	2	3	2600	2776	30	2	4	75	100	75	75	75	50	75	75	2	2	1	1	1	#NULL!	1	#NULL!	#NULL!	27.2727	29.1189	25.6246	1	1
1429	8	2	0	0	0	2	2	1	0	3	24	25	1	0	0	0	0	1	1	4	2	2	2750	2900	#NULL!	2	1	75	75	75	50	50	75	75	67.8571	2	1	1	2	1	#NULL!	3	1	2	26.4423	27.8846	26.7692	1	1
1431	8	#NULL!	0	0	0	#NULL!	#NULL!	#NULL!	#NULL!	#NULL!	36	36	0	0	1	1	0	0	1	2	2	2	4500	4810	30	2	4	50	75	50	50	75	75	50	60.7143	2	4	1	2	1	#NULL!	3	1	#NULL!	28.8462	30.8333	30.8333	1	0
1432	8	2	1	0	0	1	1	4	0	4	10	10	0	0	1	0	0	0	1	2	1	3	#NULL!	#NULL!	30	4	2	75	75	75	50	75	50	75	67.8571	2	3	1	1	1	#NULL!	1	#NULL!	#NULL!	#NULL!	#NULL!	#NULL!	1	1
1434	8	#NULL!	0	1	0	2	1	1	0	3	40	50	10	0	0	0	0	1	1	5	2	0	2000	6200	30	4	2	75	75	50	75	75	100	50	71.4286	2	2	1	#NULL!	1	#NULL!	3	3	1	11.5385	35.7692	28.6154	2	0
1435	6	#NULL!	0	1	0	2	3	3	0	2	24	26	2	1	0	0	0	0	1	2	1	0	2524	2524	30	4	3	25	100	100	25	50	50	75	60.7143	#NULL!	#NULL!	#NULL!	#NULL!	#NULL!	#NULL!	#NULL!	#NULL!	#NULL!	24.2692	24.2692	22.4024	1	0
1436	8	4	0	1	0	2	1	1	1	4	20	30	10	1	0	1	0	0	1	2	4	3	2300	2800	30	2	4	25	50	50	50	50	75	25	46.4286	1	3	6	4	1	#NULL!	3	3	1	26.5385	32.3077	21.5385	1	1
1437	8	#NULL!	1	1	0	2	1	3	0	3	28	32	4	1	0	0	0	0	1	0	0	2	4350	4350	30	2	3	100	100	75	100	100	75	75	89.2857	1	3	1	4	1	#NULL!	2	1	#NULL!	35.8516	35.8516	31.3702	1	0
1439	8	#NULL!	0	1	0	2	4	#NULL!	#NULL!	2	40	45	5	0	0	0	0	1	2	#NULL!	#NULL!	#NULL!	8000	9000	30	4	3	75	100	100	50	100	100	100	89.2857	1	4	4	3	1	#NULL!	3	1	1	46.1538	51.9231	46.1538	2	0
1440	8	#NULL!	0	1	0	2	1	4	0	2	#NULL!	46	#NULL!	1	1	0	0	0	2	#NULL!	#NULL!	#NULL!	5500	5800	30	3	4	25	50	50	0	25	50	25	32.1429	1	4	666666	4	2	1	3	2	1	#NULL!	#NULL!	29.097	#NULL!	0
1441	8	5	0	1	0	2	1	3	0	1	20	16	-4	0	0	0	0	1	1	1	1	0	2400	2400	30	1	2	25	50	75	0	0	25	0	25	2	2	3	4	1	#NULL!	2	1	#NULL!	27.6923	27.6923	34.6154	1	1
1442	8	3	0	1	0	1	1	3	0	1	40	36	-4	1	0	0	0	0	1	2	1	3	5000	5000	30	4	1	50	75	100	25	50	50	50	57.1429	1	1	1	2	1	#NULL!	1	#NULL!	#NULL!	28.8462	28.8462	32.0513	2	1
1443	8	#NULL!	0	1	0	2	#NULL!	#NULL!	#NULL!	4	40	40	0	0	0	0	0	1	1	7	5	3	3500	4000	28	2	#NULL!	25	25	0	0	50	75	0	25	2	2	4	4	1	#NULL!	1	#NULL!	#NULL!	20.1923	23.0769	23.0769	2	0
1444	8	#NULL!	0	1	0	2	1	3	0	1	35	33	-2	0	0	0	0	0	1	1	0	0	6600	6600	30	4	3	75	75	75	25	75	75	75	67.8571	2	1	1	2	2	2	2	2	2	43.5165	43.5165	46.1538	1	0
1445	8	4	0	1	0	2	3	4	0	3	20	30	10	0	0	0	0	1	1	1	1	0	2500	2500	12	4	1	25	50	75	0	50	50	50	42.8571	1	3	4	4	1	#NULL!	3	2	#NULL!	28.8462	28.8462	19.2308	1	1
1446	8	3	0	1	0	2	1	3	1	2	16	17	1	1	1	0	0	0	1	1	0	3	2250	#NULL!	30	2	2	50	75	100	50	75	75	75	71.4286	1	1	1	1	1	#NULL!	1	#NULL!	#NULL!	32.4519	#NULL!	#NULL!	1	1
1447	8	#NULL!	1	1	0	2	1	1	0	3	24	26	2	0	0	1	0	0	2	#NULL!	#NULL!	#NULL!	2940	2940	25	2	3	75	100	100	100	75	75	75	85.7143	2	3	1	2	1	#NULL!	3	2	2	28.2692	28.2692	26.0947	1	0
1448	8	#NULL!	0	0	0	2	2	3	1	4	40	40	0	1	1	0	0	0	1	4	1	3	3600	3900	30	4	3	75	100	100	100	100	75	100	92.8571	1	3	1	4	1	#NULL!	2	1	#NULL!	20.7692	22.5	22.5	2	0
1449	8	#NULL!	0	1	0	2	3	3	0	1	30	28	-2	0	1	0	0	0	1	3	3	0	3500	#NULL!	30	2	2	25	50	75	75	50	75	75	60.7143	2	4	4	2	1	#NULL!	2	2	2	26.9231	#NULL!	#NULL!	1	0
1450	8	#NULL!	0	1	0	#NULL!	1	4	0	1	32	49	17	0	1	1	0	0	2	#NULL!	#NULL!	#NULL!	5500	5500	30	1	0	50	50	50	25	25	75	50	46.4286	1	1	1	2	1	#NULL!	3	2	2	39.6635	39.6635	25.9027	1	#NULL!
1451	8	#NULL!	0	1	0	2	4	#NULL!	#NULL!	4	48	50	2	1	1	0	0	0	2	#NULL!	#NULL!	#NULL!	5220	5220	30	1	2	50	100	75	50	50	75	75	67.8571	2	2	1	2	1	#NULL!	2	1	#NULL!	25.0962	25.0962	24.0923	2	0
1452	8	#NULL!	0	0	0	2	1	2	1	4	40	44	4	1	0	0	0	0	1	5	3	2	3200	3600	30	#NULL!	4	25	100	50	25	50	0	25	39.2857	1	3	1	3	1	#NULL!	3	2	1	18.4615	20.7692	18.8811	2	0
1455	8	4	0	1	0	2	1	3	1	2	12	16	4	0	1	1	0	0	1	1	1	3	1315	1315	25	2	0	25	75	50	25	25	25	25	35.7143	2	3	1	3	1	#NULL!	1	#NULL!	#NULL!	25.2885	25.2885	18.9663	1	1
1456	8	#NULL!	0	1	0	2	1	4	1	1	35	32	-3	0	0	0	0	0	1	0	0	0	7000	7300	30	4	4	75	50	75	25	50	75	75	60.7143	2	1	1	3	1	#NULL!	2	1	#NULL!	46.1538	48.1319	52.6442	1	0
1459	8	3	0	0	0	2	1	3	0	1	35	32	-3	0	0	1	0	0	1	2	2	3	3200	3500	31	4	2	100	75	100	75	75	75	100	85.7143	1	3	2	2	1	#NULL!	2	1	#NULL!	21.0989	23.0769	25.2404	1	1
1460	8	3	0	0	0	1	1	1	0	3	27	35	8	0	0	1	0	0	1	3	1	3	2500	2800	24	4	4	75	50	75	50	50	50	75	60.7143	1	3	1	2	2	2	3	3	2	21.3675	23.9316	18.4615	1	1
1461	8	4	0	0	0	2	1	1	0	3	35	38	3	0	1	1	0	0	1	4	2	3	4163	4700	25	2	4	50	50	75	50	50	25	50	50	1	3	1	4	1	#NULL!	1	#NULL!	#NULL!	27.4484	30.989	28.5425	1	1
1462	8	#NULL!	0	0	0	2	1	3	0	3	40	45	5	0	1	1	0	0	1	1	2	0	4000	5200	27	4	4	75	100	75	75	100	100	75	85.7143	1	2	1	3	1	#NULL!	3	1	2	23.0769	30	26.6667	2	0
1463	8	#NULL!	0	1	0	2	4	#NULL!	#NULL!	3	39.7	39.7	0	0	1	0	0	0	2	#NULL!	#NULL!	#NULL!	5000	5000	30	4	2	100	100	75	100	#NULL!	100	100	#NULL!	#NULL!	1	1	2	1	#NULL!	2	1	#NULL!	29.0641	29.0641	29.0641	2	0
1464	8	#NULL!	1	0	0	1	1	2	1	4	40	45	5	1	1	0	0	0	1	4	3	3	4000	5300	29	4	4	50	75	25	25	25	25	25	35.7143	1	3	1	4	1	#NULL!	3	2	1	23.0769	30.5769	27.1795	2	0
1465	8	3	1	0	0	2	1	2	0	3	30	35	5	1	0	0	0	1	1	1	2	0	3000	3000	20	2	3	50	25	75	50	100	50	50	57.1429	1	2	3	4	2	1	3	2	1	23.0769	23.0769	19.7802	1	1
1467	8	3	0	0	0	2	2	3	0	2	24	24	0	1	1	0	0	0	1	2	1	0	2840	2840	24	2	3	25	100	75	50	50	50	75	60.7143	1	3	1	3	1	#NULL!	2	1	#NULL!	27.3077	27.3077	27.3077	1	1
1469	8	3	0	0	0	2	2	3	0	1	32	38	6	0	1	0	0	0	1	2	1	3	4000	#NULL!	28	4	2	75	100	100	50	75	75	75	78.5714	2	1	1	3	1	#NULL!	1	#NULL!	#NULL!	28.8462	#NULL!	#NULL!	1	1
1471	8	#NULL!	0	0	0	2	1	3	0	1	30	35	5	0	1	0	1	0	1	4	#NULL!	3	3000	3200	27	4	1	75	75	50	25	50	25	50	50	2	1	1	4	1	#NULL!	2	2	2	23.0769	24.6154	21.0989	1	0
1472	8	4	0	0	0	2	1	3	0	1	30	30	0	0	0	0	0	0	1	1	1	3	#NULL!	#NULL!	28	4	2	50	75	75	50	50	25	75	57.1429	1	1	1	1	1	#NULL!	1	#NULL!	#NULL!	#NULL!	#NULL!	#NULL!	1	1
1473	8	3	0	0	0	2	1	1	0	3	35	38.5	3.5	0	0	1	0	0	1	#NULL!	2	3	3500	#NULL!	26	2	2	75	100	75	50	75	50	75	71.4286	2	5	1	2	1	#NULL!	1	#NULL!	#NULL!	23.0769	#NULL!	#NULL!	1	1
1474	8	#NULL!	0	0	0	2	1	3	0	1	30	33	3	1	0	0	0	0	2	#NULL!	#NULL!	#NULL!	5500	5500	30	1	1	50	50	75	50	50	75	50	57.1429	2	1	4	2	1	#NULL!	3	3	2	42.3077	42.3077	38.4615	1	0
1476	8	4	0	0	0	2	1	3	0	1	30	34	4	0	1	0	0	0	1	2	1	0	3500	#NULL!	26	4	4	50	100	50	75	75	25	75	64.2857	1	3	1	4	2	1	3	1	2	26.9231	#NULL!	#NULL!	1	1
1479	8	#NULL!	0	0	0	2	3	3	0	1	36	40	4	0	1	0	0	1	1	1	2	2	3500	3500	30	2	2	0	25	75	0	25	75	25	32.1429	2	1	1	4	1	#NULL!	2	1	#NULL!	22.4359	22.4359	20.1923	1	0
1480	8	3	0	0	0	2	3	3	0	1	20	22	2	0	1	0	0	0	1	0	1	2	2500	2500	24	2	2	100	100	50	75	100	75	75	82.1429	2	1	1	4	1	#NULL!	3	1	2	28.8462	28.8462	26.2238	1	1
1482	8	4	0	0	0	2	2	3	0	1	28	32	4	1	1	0	0	0	1	5	3	0	3300	#NULL!	30	2	3	50	75	25	25	25	50	50	42.8571	2	3	4	4	3	1	3	2	1	27.1978	#NULL!	#NULL!	1	1
1483	8	#NULL!	0	0	0	2	1	3	1	1	25	27	2	0	0	1	0	0	1	1	1	0	3264	3264	25	4	4	75	50	75	50	75	100	75	71.4286	1	3	1	1	1	#NULL!	1	#NULL!	#NULL!	30.1292	30.1292	27.8974	1	0
1485	8	#NULL!	0	0	0	2	1	2	1	2	40	40	0	1	0	0	0	0	1	2	2	3	4500	#NULL!	29	2	4	75	75	100	50	100	75	75	78.5714	1	3	1	4	3	1	3	2	#NULL!	25.9615	#NULL!	#NULL!	2	0
1486	8	#NULL!	0	1	0	2	1	4	0	4	30	30	0	1	0	0	0	0	2	#NULL!	#NULL!	#NULL!	3375	3375	30	1	3	50	100	100	50	50	100	75	75	2	3	1	3	1	#NULL!	1	#NULL!	#NULL!	25.9615	25.9615	25.9615	1	0
1487	8	#NULL!	0	0	0	2	1	4	0	4	24	30	6	0	1	0	0	0	1	3	2	3	2160	2160	26	4	4	75	75	25	75	75	25	50	57.1429	1	3	1	4	2	1	3	2	1	20.7692	20.7692	16.6154	1	0
1488	8	#NULL!	0	0	0	2	1	3	0	3	40	46	6	0	0	1	0	0	1	1	1	3	3900	3900	26	2	4	75	50	75	50	75	75	50	64.2857	2	5	1	3	1	#NULL!	3	2	1	22.5	22.5	19.5652	2	0
1489	8	#NULL!	0	0	0	2	1	3	0	3	40	41	1	0	1	1	0	0	1	1	1	2	3800	3850	25	2	1	100	75	100	75	75	75	75	82.1429	1	3	1	3	1	#NULL!	3	1	2	21.9231	22.2115	21.6698	2	0
1490	8	2	0	0	0	2	1	3	0	1	30	30	0	0	0	0	0	0	2	#NULL!	#NULL!	#NULL!	3800	4800	33	2	3	100	100	100	100	0	100	100	85.7143	1	1	1	1	1	#NULL!	1	#NULL!	#NULL!	29.2308	36.9231	36.9231	1	1
1492	7	4	0	0	0	1	1	3	1	1	25	36	11	0	0	1	0	0	1	1	2	3	3300	3300	28	4	4	50	50	50	50	75	50	75	57.1429	1	3	1	1	1	#NULL!	3	1	2	30.4615	30.4615	21.1538	1	1
1493	8	#NULL!	0	1	0	1	1	3	1	2	35	40	5	0	0	1	0	0	1	1	0	0	4971	5000	30	2	4	50	100	75	50	25	25	50	53.5714	2	2	1	4	1	#NULL!	3	2	2	32.7758	32.967	28.8462	1	0
1495	8	2	0	0	0	2	1	3	0	2	40	38	-2	0	0	0	0	0	1	1	1	3	5535	6000	31	4	2	75	50	75	75	100	75	75	75	1	4	1	3	2	2	3	3	2	31.9327	34.6154	36.4372	2	1
1496	8	#NULL!	1	1	0	1	1	2	1	5	40	50	10	0	1	1	0	0	1	1	2	0	4500	4500	28	4	4	50	75	75	50	50	75	50	60.7143	1	5	1	4	1	#NULL!	3	2	1	25.9615	25.9615	20.7692	2	0
1497	8	#NULL!	0	0	0	2	1	2	1	4	40	40	0	1	1	0	0	0	1	1	1	1	5400	5430	30	4	3	50	100	75	75	75	50	75	71.4286	1	4	1	2	1	#NULL!	3	1	2	31.1538	31.3269	31.3269	2	0
1498	8	#NULL!	0	1	0	2	1	2	0	3	25	30	5	1	1	1	0	0	1	3	1	2	2350	2653	30	2	3	25	50	75	25	25	0	25	32.1429	2	3	1	3	2	1	3	3	1	21.6923	24.4892	20.4077	1	0
1499	8	4	0	0	0	2	1	3	0	3	26	30	4	0	1	1	1	0	1	2	2	3	2600	2900	25	2	3	50	75	75	50	50	25	50	53.5714	1	3	1	4	1	#NULL!	2	1	#NULL!	23.0769	25.7396	22.3077	1	1
1501	8	#NULL!	0	0	0	2	4	#NULL!	#NULL!	4	40	50	10	0	1	0	0	0	1	4	1	3	5600	5800	30	4	1	50	#NULL!	75	50	50	100	75	#NULL!	2	4	1	3	1	#NULL!	3	1	2	32.3077	33.4615	26.7692	2	0
1503	8	#NULL!	0	0	0	1	3	3	0	2	40	50	10	0	1	0	0	0	1	4	3	3	4500	4650	24	1	2	75	50	75	50	75	75	50	64.2857	1	3	1	4	1	#NULL!	3	2	2	25.9615	26.8269	21.4615	2	0
1504	8	#NULL!	0	0	0	2	3	3	0	1	32	35	3	0	0	1	0	0	1	6	2	0	3200	#NULL!	30	4	2	75	100	75	100	100	75	75	85.7143	2	3	1	3	2	2	2	1	#NULL!	23.0769	#NULL!	#NULL!	1	0
1505	8	#NULL!	0	0	0	2	4	#NULL!	#NULL!	1	20	20	0	0	0	0	0	0	1	2	1	0	1800	2500	17	4	2	100	75	100	50	50	75	50	71.4286	2	1	1	3	1	#NULL!	3	3	1	20.7692	28.8462	28.8462	1	0
1506	8	#NULL!	0	1	0	1	1	4	0	3	40	43	3	1	0	0	0	0	1	1	0	1	4628	4628	30	1	4	75	75	100	75	75	75	75	78.5714	2	3	1	3	1	#NULL!	1	#NULL!	#NULL!	26.7	26.7	24.8372	2	0
1507	8	#NULL!	1	0	0	1	1	4	0	3	40	47.5	7.5	1	0	1	0	0	1	0	1	0	#NULL!	#NULL!	28	#NULL!	4	50	75	50	50	75	75	50	60.7143	1	2	1	4	1	#NULL!	3	3	#NULL!	#NULL!	#NULL!	#NULL!	2	0
1508	8	1	0	0	0	2	1	3	0	1	20	20	0	0	1	0	0	0	1	2	1	0	4000	#NULL!	30	4	2	100	100	100	100	100	75	100	96.4286	1	5	4	1	1	#NULL!	1	#NULL!	#NULL!	46.1538	#NULL!	#NULL!	1	1
1510	8	3	0	0	0	2	1	4	0	3	20	20	0	0	0	0	0	0	2	#NULL!	#NULL!	#NULL!	2500	2500	24	2	0	75	75	75	75	75	75	75	75	1	4	1	1	1	#NULL!	1	#NULL!	#NULL!	28.8462	28.8462	28.8462	1	1
1511	8	#NULL!	0	0	0	1	2	1	0	4	35	40	5	1	1	0	0	0	1	6	1	0	4500	4500	27	2	1	50	50	75	25	25	50	50	46.4286	2	2	1	3	2	2	3	2	2	29.6703	29.6703	25.9615	1	0
1514	8	#NULL!	0	0	0	1	1	3	0	1	30	33	3	1	1	0	0	0	1	4	2	3	3100	3300	25	1	4	75	50	100	50	75	75	75	71.4286	1	3	1	3	1	#NULL!	1	#NULL!	#NULL!	23.8462	25.3846	23.0769	1	0
1515	8	2	0	0	0	2	3	3	0	3	20	22	2	0	1	1	0	0	1	0	1	0	1907	2030	25	2	2	75	75	75	50	50	75	75	67.8571	1	3	1	1	1	#NULL!	3	1	2	22.0038	23.4231	21.2937	1	1
1516	8	4	0	1	0	1	1	1	1	5	40	47	7	1	1	1	0	0	1	1	2	3	5400	5500	30	2	4	50	75	75	75	50	50	75	64.2857	1	3	1	4	1	#NULL!	3	3	2	31.1538	31.7308	27.0049	2	1
1517	8	#NULL!	0	1	0	2	1	3	0	3	30	35	5	0	0	1	0	0	1	3	2	1	4500	#NULL!	30	#NULL!	3	75	75	50	50	75	75	50	64.2857	1	2	1	2	2	1	2	1	#NULL!	34.6154	#NULL!	#NULL!	1	0
1518	8	2	0	1	0	2	2	3	0	2	#NULL!	24	#NULL!	0	0	0	0	1	1	3	2	0	2900	3051	24	2	1	75	100	75	25	75	75	75	71.4286	2	2	2	1	2	1	2	1	#NULL!	#NULL!	#NULL!	29.3365	#NULL!	1
[truncated: 2 more columns]

## Sheet: codebook
Code of the variable	Variable	Categories
id	ID
lastpage	last page answered
G02Q04a	work-family balance	1=1-almost no problems;2;3;4; 5-disastrous
G01Q08_A181	membership_bpt	0=no; 1=yes
G01Q08_A182	membership_BaT	0=no; 1=yes
G01Q08_A183	membership_bbt	0=no; 1=yes
G02Q08	leadership position for other veterinarians	1=yes; 2= no
Tätigkeitsbereich	section	1=pets; 2=equines; 3=farm animals; 4= non curative
G02Q05	type of practice	1=clinic; 2=; 3=general practice; 4=specialized practice; 5=university clinic
Corporate01	corporate	0=owner-managed; 1=corporate
G02Q07	number of veterinarians working in the establishment (part-time employees proportionally)	1=1-3;2=4-6;3=6-10;4=10-20;5=more than 20
G03Q01	number of hours per week (contractually fixed)	metric
G03Q02	number of hours per week (actually worked)	metric
Ueberstunden	overtime in hours (difference between G03Q02 and G03Q01)	metric
G03Q03_Q331	overtime-time: off employer decides when	0=no; 1=yes
G03Q03_Q332	overtime-time: off employee decides when	0=no; 1=yes
G03Q03_Q333	overtime: payment for extra hours	0=no; 1=yes
G03Q03_Q334	overtime: bonus for extra hours	0=no; 1=yes
G03Q03_Q335	overtime: expires	0=no; 1=yes
G03Q04	emergency services	1=yes; 2= no
G03Q05	emergency services: number of nightshifts per months	0=no nightshifts; 1=1; 2=2; 3=3; 4=4; 5=5; 6=6; 7= 7 or more
G03Q06	emergency services: number of weekend days per month	0=no ; 1=1; 2=2; 3=3; 4=4; 5=5; 6=6 or more
G03Q07	bonus for emergency services	0= no bonus; 1= yes, bonus for nightshifts; 2= yes, bonus for weekend days; 3= Yes, for night shifts and weekend days
Brutto_oZ	gross monthly salary without bonuses	metric
Brutto_mZ	gross monthly salary with bonuses	metric
G04Q07	number of vacation days	metric
G04Q08	further education - main procedure	1= I have to take vacation; 2= I do further education events mainly in my free time; 3= I have to make up for the time; 4= further education is recognized as work time
G04Q09	further education - money per year	0= the employer does not contribute to further education; 1= up to 250€; 2=up to 500 €; 3=up to 1000€; 4= more than 1000€
G05Q01_Q51	satisfaction with perspectives	0=very unsatisfied; 25=unsatisfied; 50= neither/nor; 75=satisfied;100=very satisfied
G05Q01_Q52	satisfaction with people	0=very unsatisfied; 25=unsatisfied; 50= neither/nor; 75=satisfied;100=very satisfied
G05Q01_Q53	satisfaction with physical conditions	0=very unsatisfied; 25=unsatisfied; 50= neither/nor; 75=satisfied;100=very satisfied
G05Q01_Q54	satisfaction with way abilities are used	0=very unsatisfied; 25=unsatisfied; 50= neither/nor; 75=satisfied;100=very satisfied
G05Q01_Q55	satisfaction with management	0=very unsatisfied; 25=unsatisfied; 50= neither/nor; 75=satisfied;100=very satisfied
G05Q01_Q56	satisfaction with salary	0=very unsatisfied; 25=unsatisfied; 50= neither/nor; 75=satisfied;100=very satisfied
G05Q01_Q57	satisfaction overall	0=very unsatisfied; 25=unsatisfied; 50= neither/nor; 75=satisfied;100=very satisfied
Zufriedenh_ges	satisfaction_mean	metric
G06Q01	employee appraisal at least once per year	1= yes; 2= no
G06Q02	when is the shift plan finalized?	1= there is no shift plan; 2= less than month inbeforehand or there are constant changes; 3= at least one month inbeforehand; 4=at least 3 months inbeforehand; 5= at least 6 months inbeforehand
Zeiterf	Does your employer ensure that you can track your working hours?	1= yes and I track it fairly accurately; 2= yes, but I do not track it; 3= Yes, but I'm required to work without documenting it; 4=no, there is no system for tracking my work time; 5= no, but I track it for myself; 6= Yes, but the documentation is changed afterwards; 66666= other
G06Q04	break of at least 30 minutes	1= yes, (nearly) always; 2= at least once per month that doesn´t work; 3= at least once per week that doesn´t work
G06Q05	Do you have at least 11 hours off after a normal working day?	1= I work only up to 6 hours and do not need to take a break; 2= yes, always; 3= at least once per month that doesn´t work; 4= at least once per week that doesn´t work
G06Q05a	Does this bother you?	1= yes; 2= no
G06Q06	Do you have to work more than 8 hours per day?	1= no, just very occasionally; 2= only up to once per month; 3= yes, at least once per week
G06Q07	Do you have to work more than 10 hours per day?	1= no or just very occasionally; 2= yes, at least once per month; 3= yes, at least once per week
G07Q43	Does this bother you?	1= yes; 2= no
StundenlohnVoZ	hourly gross salary without bonuses	metric
Stundenl_VmZ	hourly gross salary with bonuses	metric
Stundenlohn_RealmZ	hourly gross salary with overtime and bonuses	metric
TZVZ38	full or part-time	1= up to 38 hours per week; 2= 38 or more hours per week
Kinder_bin	children (binary)	0= no children; 1= children
predicted values		metric
residuals		metric
